# Supplementary material for: Predicting drug response from single-cell expression profiles of tumours
Source: BMC Med. 2023 Dec 1;21:476. doi: 10.1186/s12916-023-03182-1 (PMC10693176; doi:10.1186/s12916-023-03182-1)
Supplement: Supplementary file 2 — Additional file 2: Table S1. Accurately and erroneously predicted drugs. Table S2. MoA enrichment analysis of accurately and erroneously predicted drugs. Table S3. Cell-lines therapeutic clusters. Table S4. MoA enrichment analysis of drug clusters. Table S5. Differential Drug Analysis of MDAMB468 cells. Table S6. Drug Combination results. Table S7. Cell Viability of patient-derived cultures (PDCs). Table S8. AUC of ROC and PPV curves for the comparison of DREEP vs BeyonCell (Figure S 5D-E). Table S9. AUC of ROC and PPV curves for the comparison of DREEP vs scDEAL (Figure S 5B-C). Table S10. AUC of ROC and PPV curves for the comparison of DREEP vs scDRUG (Figure S 5F-G). [file 12916_2023_3182_MOESM2_ESM.xlsx]

## Sheet: Table S1
Table S1 - (A)Internal compund ID (B) Name of the compund (C) ROC curve AUC (D) Viability Dataset from which the GDPS of the drug was computed (E) Target gene of the compund (F) Accuracy in the prediction as defined in the main of the manuscript.
compound ID	Compound name	rauc	dataset	target	Prediction Accuracy
LY2183240	LY2183240	1	PRISM	FAAH	High
NILOTINIB:GDSC1:1013	NILOTINIB	1	GDSC1	ABL	High
T0901317:GDSC1:333	T0901317	1	GDSC1	LXR, FXR	High
VENETOCLAX:GDSC2:1909	VENETOCLAX	1	GDSC2	BCL2	High
decitabine:347775	decitabine	1	CTRP2	DNMT1	High
necrosulfonamide:677522	necrosulfonamide	1	CTRP2		High
ALISERTIB:GDSC2:1051	ALISERTIB	0.996885	GDSC2	AURKA	High
dabrafenib:687954	dabrafenib	0.996241	CTRP2	BRAF	High
LINIFANIB:GDSC1:277	LINIFANIB	0.994751	GDSC1	VEGFR1, VEGFR2, VEGFR3, CSF1R, FLT3, KIT	High
methotrexate	methotrexate	0.991379	PRISM	DHFR	High
NPK76-II-72-1:GDSC1:257	NPK76-II-72-1	0.988189	GDSC1	PLK3	High
TG-101209	TG-101209	0.984848	PRISM	JAK2, JAK3	High
WH-4-023:GDSC1:56	WH-4-023	0.977273	GDSC1	SRC, LCK	High
AZ960	AZ960	0.975155	PRISM	JAK2	High
BMS-345541	BMS-345541	0.975	PRISM	CHUK, IKBKB	High
VINCRISTINE:GDSC2:1818	VINCRISTINE	0.971154	GDSC2		High
BRD-K29086754:448891	BRD-K29086754	0.966667	CTRP2		High
BRD-K84807411:437906	BRD-K84807411	0.965686	CTRP2		High
NAVITOCLAX:GDSC1:1011	NAVITOCLAX	0.965649	GDSC1	BCL2, BCL-XL, BCL-W	High
SR-II-138A:411770	SR-II-138A	0.965517	CTRP2	EIF4A2;EIF4E;EIF4G1	High
5-FLUOROURACIL:GDSC2:1073	5-FLUOROURACIL	0.961652	GDSC2	Antimetabolite (DNA & RNA)	High
CYCLOPAMINE:GDSC1:17	CYCLOPAMINE	0.960526	GDSC1	SMO	High
OXALIPLATIN:GDSC2:1806	OXALIPLATIN	0.955882	GDSC2	DNA alkylating agent	High
triazolothiadiazine:385240	triazolothiadiazine	0.953042	CTRP2	PDE4A;PDE4B;PDE4D	High
SALUBRINAL:GDSC1:111	SALUBRINAL	0.952381	GDSC1	EIF2A	High
STF-62247:GDSC1:258	STF-62247	0.950269	GDSC1	Autophagy inducer	High
GSK690693:GDSC1:326	GSK690693	0.9456	GDSC1	AKT1, AKT2, AKT3	High
ML312:434195	ML312	0.94	CTRP2	SCARB1	High
OXALIPLATIN:GDSC2:1089	OXALIPLATIN	0.939712	GDSC2	DNA alkylating agent	High
I-BET-762:GDSC1:275	I-BET-762	0.937097	GDSC1	BRD2, BRD3, BRD4	High
TGX-221:GDSC1:94	TGX-221	0.936842	GDSC1	PI3Kbeta	High
ketoprofen	ketoprofen	0.930921	PRISM	CXCR1, PTGS1, PTGS2, SLC5A8	High
PALBOCICLIB:GDSC2:1054	PALBOCICLIB	0.929907	GDSC2	CDK4, CDK6	High
DINACICLIB:GDSC2:1180	DINACICLIB	0.925234	GDSC2	CDK1, CDK2, CDK5, CDK9	High
S-TRITYL-L-CYSTEINE:GDSC1:41	S-TRITYL-L-CYSTEINE	0.925	GDSC1	KIF11	High
HMN-214	HMN-214	0.92348	PRISM	PLK1	High
A-443654, KIN001-139:GDSC1:86	A-443654, KIN001-139	0.920635	GDSC1	AKT1, AKT2, AKT3	High
GSK1070916:GDSC1:226	GSK1070916	0.920339	GDSC1	AURKA, AURKC	High
broxaldine	broxaldine	0.920245	PRISM	#N/A	High
BI-2536:347813	BI-2536	0.919697	CTRP2	PLK1	High
ALISERTIB:GDSC1:431	ALISERTIB	0.918699	GDSC1	AURKA	High
TIVOZANIB:GDSC1:312	TIVOZANIB	0.918651	GDSC1	VEGFR1, VEGFR2, VEGFR3	High
TG-101348:GDSC1:306	TG-101348	0.918651	GDSC1	JAK2	High
PHA-793887:640007	PHA-793887	0.917293	CTRP2	CDK1;CDK2;CDK4;CDK5;CDK7;CDK9	High
alisertib:636711	alisertib	0.916667	CTRP2	AURKA;AURKB	High
clofarabine:660288	clofarabine	0.914244	CTRP2		High
TL-1-85:GDSC1:261	TL-1-85	0.912698	GDSC1	TAK	High
cariporide	cariporide	0.91195	PRISM	SLC9A1	High
GNF-2:GDSC1:52	GNF-2	0.909091	GDSC1	BCR-ABL	High
PRIMA-1:50131	PRIMA-1	0.908537	CTRP2	TP53	High
I-BRD9:GDSC2:1928	I-BRD9	0.907407	GDSC2	BRD9	High
PL-DI:609440	PL-DI	0.904483	CTRP2		High
PLX-4720	PLX-4720	0.901606	PRISM	BRAF, KDR	High
NIRAPARIB:GDSC2:1177	NIRAPARIB	0.901235	GDSC2	PARP1, PARP2	High
trametinib:687418	trametinib	0.899548	CTRP2	MAP2K1;MAP2K2	High
barasertib:601923	barasertib	0.899371	CTRP2	AURKB	High
YK-4-279:GDSC2:1239	YK-4-279	0.899038	GDSC2	RNA helicase A	High
BRD-K27224038:397964	BRD-K27224038	0.897436	CTRP2		High
NILOTINIB:GDSC2:1013	NILOTINIB	0.897196	GDSC2	ABL	High
DABRAFENIB:GDSC2:1373	DABRAFENIB	0.896359	GDSC2	BRAF	High
ERLOTINIB:GDSC1:1	ERLOTINIB	0.895833	GDSC1	EGFR	High
mesna	mesna	0.891772	PRISM	#N/A	High
BRD-K03911514:660424	BRD-K03911514	0.891534	CTRP2		High
parbendazole:28172	parbendazole	0.89022	CTRP2		High
BRD-K70511574:648987	BRD-K70511574	0.889135	CTRP2	PLK1	High
PACLITAXEL:GDSC1:11	PACLITAXEL	0.888889	GDSC1	Microtubule stabiliser	High
BI-2536:GDSC1:60	BI-2536	0.888889	GDSC1	PLK1, PLK2, PLK3	High
teniposide:27871	teniposide	0.888298	CTRP2	TOP2A;TOP2B	High
AZ-628:GDSC1:29	AZ-628	0.8875	GDSC1	BRAF	High
BELINOSTAT:GDSC1:274	BELINOSTAT	0.886179	GDSC1	HDAC1	High
CNX-774	CNX-774	0.886076	PRISM	BTK	High
SORAFENIB:GDSC2:1085	SORAFENIB	0.884735	GDSC2	PDGFR, KIT, VEGFR, RAF	High
NSC95397:50715	NSC95397	0.884058	CTRP2	CDC25A;CDC25B;CDC25C	High
IC-87114:GDSC1:236	IC-87114	0.8832	GDSC1	PI3Kdelta	High
PLX-4720:GDSC1:1036	PLX-4720	0.882231	GDSC1	BRAF	High
ETP-45835:GDSC1:447	ETP-45835	0.881589	GDSC1	MNK1, MNK2	High
AZ960:GDSC2:1250	AZ960	0.880734	GDSC2	JAK2, JAK3	High
GDC-0068:GDSC2:1924	GDC-0068	0.880624	GDSC2	AKT1, AKT, AKT3	High
GSK461364	GSK461364	0.878788	PRISM	PLK1	High
LGX818	LGX818	0.878571	PRISM	BRAF	High
nakiterpiosin:417452	nakiterpiosin	0.878035	CTRP2		High
TENIPOSIDE:GDSC2:1809	TENIPOSIDE	0.877947	GDSC2		High
PRIMA-1-Met:594663	PRIMA-1-Met	0.875969	CTRP2	TP53	High
BRD-K66453893:387472	BRD-K66453893	0.87574	CTRP2		High
JW-7-52-1, NA:GDSC1:83	JW-7-52-1, NA	0.875	GDSC1	MTOR	High
BRD-K96970199:410703	BRD-K96970199	0.875	CTRP2		High
carboplatin:etoposide (40:17 mol/mol):660223	carboplatin:etoposide (40:17 mol/mol)	0.874854	CTRP2	TOP2A	High
MK-2206:GDSC1:1053	MK-2206	0.874567	GDSC1	AKT1, AKT2	High
bafetinib	bafetinib	0.874548	PRISM	ABL1, BCR, LYN	High
VNLG/124:GDSC1:271	VNLG/124	0.874016	GDSC1	HDAC,RAR	High
DOCETAXEL:GDSC2:1819	DOCETAXEL	0.873958	GDSC2	Microtubule stabiliser	High
STF-31:652975	STF-31	0.873518	CTRP2	NAMPT	High
CEP-32496	CEP-32496	0.872321	PRISM	BRAF, RAF1	High
CYTARABINE:GDSC2:1006	CYTARABINE	0.872274	GDSC2	Antimetabolite	High
JW-55:682993	JW-55	0.871429	CTRP2	TNKS	High
temozolomide:351043	temozolomide	0.87108	CTRP2		High
GSK429286A:GDSC1:230	GSK429286A	0.871032	GDSC1	ROCK1, ROCK2	High
PODOPHYLLOTOXIN:GDSC2:1825	PODOPHYLLOTOXIN	0.871	GDSC2		High
Z-LLNLE-CHO, Z-L-NORLEUCINE-CHO:GDSC1:45	Z-LLNLE-CHO, Z-L-NORLEUCINE-CHO	0.869565	GDSC1	gamma-secretase	High
tioguanine	tioguanine	0.869281	PRISM	#N/A	High
SB-225002:52123	SB-225002	0.866864	CTRP2	CXCR2	High
sitagliptin:58442	sitagliptin	0.866848	CTRP2	DPP4	High
etoposide:48589	etoposide	0.866466	CTRP2	TOP2A	High
BRD-K34222889:688888	BRD-K34222889	0.866279	CTRP2		High
KIN001-260, BAYER IKKB INHIBITOR:GDSC1:290	KIN001-260, BAYER IKKB INHIBITOR	0.866142	GDSC1	IKKB	High
QL-XII-61:GDSC1:1203	QL-XII-61	0.865672	GDSC1	BMX, BTK	High
VX-702:GDSC1:1028	VX-702	0.865385	GDSC1	p38	High
SNX-5422	SNX-5422	0.864837	PRISM	HSP90AA1	High
cyclophosphamide:32620	cyclophosphamide	0.863782	CTRP2		High
GSK269962A:GDSC1:127	GSK269962A	0.863636	GDSC1	ROCK1, ROCK2	High
CRIZOTINIB:GDSC2:1083	CRIZOTINIB	0.862637	GDSC2	MET, ALK, ROS1	High
gefitinib	gefitinib	0.862281	PRISM	EGFR	High
adarotene	adarotene	0.862069	PRISM	RARB, RARG	High
VX-11E:GDSC2:2096	VX-11E	0.861538	GDSC2	ERK2	High
968:660080	968	0.861224	CTRP2	GLS	High
ceranib-2:660078	ceranib-2	0.860618	CTRP2	ACER1;ACER2;ACER3;ASAH1;ASAH2;ASAH2B	High
REFAMETINIB:GDSC1:1014	REFAMETINIB	0.860583	GDSC1	MEK1, MEK2	High
IBRUTINIB:GDSC2:1799	IBRUTINIB	0.860286	GDSC2	BTK	High
thalidomide:24197	thalidomide	0.859797	CTRP2	CRBN	High
XMD15-27:GDSC1:332	XMD15-27	0.8592	GDSC1	CAMK2	High
baicalin	baicalin	0.858621	PRISM	PREP	High
GSK461364:649862	GSK461364	0.858262	CTRP2	PLK1	High
BRD-K55473186:651306	BRD-K55473186	0.85801	CTRP2	NOTCH1	High
AKT INHIBITOR VIII, KIN001-102:GDSC1:228	AKT INHIBITOR VIII, KIN001-102	0.857983	GDSC1	AKT1, AKT2, AKT3	High
A-770041, KIN001-111:GDSC1:55	A-770041, KIN001-111	0.857143	GDSC1	LCK, FYN	High
BRD-K44224150:438564	BRD-K44224150	0.856209	CTRP2		High
octenidine	octenidine	0.856	PRISM	#N/A	High
combretastatin-A-4	combretastatin-A-4	0.855975	PRISM	#N/A	High
PLX-4720:GDSC1:1371	PLX-4720	0.855922	GDSC1	BRAF	High
PLX-4720:GDSC2:1036	PLX-4720	0.855659	GDSC2	BRAF	High
BI-2536	BI-2536	0.85524	PRISM	BRD4, PLK1, PLK2, PLK3	High
DABRAFENIB:GDSC1:1373	DABRAFENIB	0.854968	GDSC1	BRAF	High
canertinib:606138	canertinib	0.85495	CTRP2	EGFR;ERBB2	High
UPROSERTIB:GDSC2:1553	UPROSERTIB	0.854545	GDSC2	AKT1, AKT2, AKT3	High
poziotinib	poziotinib	0.85408	PRISM	EGFR, ERBB2, ERBB4	High
TOPOTECAN:GDSC2:1808	TOPOTECAN	0.853333	GDSC2		High
PD-0325901:GDSC2:1060	PD-0325901	0.852941	GDSC2	MEK1, MEK2	High
narciclasine:632243	narciclasine	0.852201	CTRP2	RHOA	High
dabrafenib	dabrafenib	0.851911	PRISM	BRAF, LIMK1, NEK11, RAF1, SIK1	High
GW843682X:GDSC1:87	GW843682X	0.851852	GDSC1	PLK1	High
oxprenolol	oxprenolol	0.851852	PRISM	ADRB1, ADRB2	High
OSI-027:GDSC2:1594	OSI-027	0.851852	GDSC2	MTORC1, MTORC2	High
SB-743921	SB-743921	0.851562	PRISM	KIF11	High
SELUMETINIB:GDSC1:1062	SELUMETINIB	0.850427	GDSC1	MEK1, MEK2	High
BRD-K41334119:446546	BRD-K41334119	0.85034	CTRP2		High
ZG-10:GDSC1:1161	ZG-10	0.850242	GDSC1	JNK1	High
TAS-103	TAS-103	0.850041	PRISM	TOP1	High
SARACATINIB:GDSC1:38	SARACATINIB	0.85	GDSC1	ABL, SRC	High
TRAMETINIB:GDSC2:1372	TRAMETINIB	0.849342	GDSC2	MEK1, MEK2	High
YK 4-279:632103	YK 4-279	0.848545	CTRP2	DHX9;ERG;ETV1	High
oxyquinoline	oxyquinoline	0.848214	PRISM	METAP2	High
erlotinib:52928	erlotinib	0.847488	CTRP2	EGFR;ERBB2	High
pacritinib	pacritinib	0.846663	PRISM	FLT3, JAK1, JAK2, JAK3	High
PRT062070	PRT062070	0.846338	PRISM	SYK	High
TELOMERASE INHIBITOR IX, MST-312, MST 312, MST312:GDSC2:1930	TELOMERASE INHIBITOR IX, MST-312, MST 312, MST312	0.846154	GDSC2	Telomerase	High
AGI-6780:GDSC2:1634	AGI-6780	0.846154	GDSC2	IDH2 R140Q mutant	High
REFAMETINIB:GDSC1:1526	REFAMETINIB	0.846121	GDSC1	MEK1, MEK2	High
GW-501516	GW-501516	0.846014	PRISM	PPARA, PPARD	High
SB-431542	SB-431542	0.845938	PRISM	ACVR1C, TGFBR1	High
salermide:PLX-4032 (12:1 mol/mol):660269	salermide:PLX-4032 (12:1 mol/mol)	0.845481	CTRP2	SIRT1;SIRT2;BRAF	High
KB NB 142-70:GDSC1:407	KB NB 142-70	0.84543	GDSC1	PKD	High
GSK923295	GSK923295	0.845161	PRISM	CENPE	High
apatinib	apatinib	0.844521	PRISM	CSK, KDR, KIT, RET	High
estramustine-phosphate	estramustine-phosphate	0.844156	PRISM	ESR1, ESR2, MAP1A, MAP2	High
chlorquinaldol	chlorquinaldol	0.844086	PRISM	#N/A	High
epothilone-b	epothilone-b	0.84375	PRISM	TUBA1A, TUBA1B, TUBA1C, TUBA3C, TUBA4A, TUBA8, TUBB, TUBB1, TUBB3, TUBB4A, TUBB4B	High
OLAPARIB:GDSC1:1017	OLAPARIB	0.84375	GDSC1	PARP1, PARP2	High
PLX-4720:606256	PLX-4720	0.842988	CTRP2	BRAF	High
LCL-161:GDSC1:439	LCL-161	0.842742	GDSC1	XIAP, cIAP1, cIAP2	High
SIROLIMUS:GDSC1:3	SIROLIMUS	0.842105	GDSC1	MTORC1	High
OSI-930:628620	OSI-930	0.841695	CTRP2	KDR;KIT	High
SABUTOCLAX, BI-97C1:GDSC2:1849	SABUTOCLAX, BI-97C1	0.841121	GDSC2	BCL2, BCL-XL, BFL1, MCL1	High
thonzonium	thonzonium	0.841009	PRISM	#N/A	High
alisertib:navitoclax (2:1 mol/mol):660282	alisertib:navitoclax (2:1 mol/mol)	0.840764	CTRP2	AURKA;AURKB;BCL2;BCL2L1;BCL2L2	High
piperlongumine:MST-312 (1:1 mol/mol):660224	piperlongumine:MST-312 (1:1 mol/mol)	0.840445	CTRP2	TERT	High
cromakalim	cromakalim	0.84	PRISM	KCNJ8	High
PR-619	PR-619	0.839874	PRISM	#N/A	High
CAY10566:GDSC1:416	CAY10566	0.839506	GDSC1	Stearoyl-CoA desaturase	High
TASELISIB:GDSC2:1561	TASELISIB	0.839045	GDSC2	PI3K (beta sparing)	High
KX2-391:660779	KX2-391	0.838692	CTRP2	SRC	High
UNC1215:GDSC1:1262	UNC1215	0.838589	GDSC1	L3MBTL3	High
selumetinib	selumetinib	0.838345	PRISM	MAP2K1	High
MK-2206:GDSC2:1053	MK-2206	0.837379	GDSC2	AKT1, AKT2	High
LIMK1 INHIBITOR BMS4:GDSC1:406	LIMK1 INHIBITOR BMS4	0.837366	GDSC1	LIMK1	High
(5Z)-7-OXOZEAENOL:GDSC1:1242	(5Z)-7-OXOZEAENOL	0.836869	GDSC1	TAK1	High
LY-2157299:660431	LY-2157299	0.836735	CTRP2	TGFBR1	High
staurosporine:50769	staurosporine	0.835	CTRP2		High
MK-8745	MK-8745	0.834722	PRISM	AURKA	High
SC-144	SC-144	0.834395	PRISM	#N/A	High
cyromazine	cyromazine	0.833036	PRISM	#N/A	High
S26948	S26948	0.832794	PRISM	PPARG	High
WZ-3146	WZ-3146	0.832298	PRISM	EGFR	High
BRD-K86535717:429535	BRD-K86535717	0.832	CTRP2		High
JQ1:GDSC1:1218	JQ1	0.832	GDSC1	BRD2, BRD3, BRD4, BRDT	High
FORETINIB:GDSC2:2040	FORETINIB	0.831933	GDSC2	MET, KDR, TIE2, VEGFR3/FLT4, RON, PDGFR, FGFR1, EGFR	High
GDC-0941:GDSC2:1058	GDC-0941	0.831633	GDSC2	PI3K (class 1)	High
BRD-K35604418:660230	BRD-K35604418	0.83148	CTRP2	MCL1	High
parthenolide:411792	parthenolide	0.831347	CTRP2		High
BPD-00008900:GDSC2:1998	BPD-00008900	0.830583	GDSC2		High
tandutinib:464458	tandutinib	0.830538	CTRP2	FLT3;KIT	High
selumetinib:vorinostat (8:1 mol/mol):660176	selumetinib:vorinostat (8:1 mol/mol)	0.829741	CTRP2	MAP2K1;MAP2K2;HDAC1;HDAC2;HDAC3;HDAC6;HDAC8	High
amonafide	amonafide	0.829487	PRISM	TOP2A, TOP2B	High
cobimetinib	cobimetinib	0.828934	PRISM	#N/A	High
PACLITAXEL:GDSC2:1080	PACLITAXEL	0.828869	GDSC2	Microtubule stabiliser	High
GSK-3-inhibitor-IX	GSK-3-inhibitor-IX	0.828399	PRISM	GSK3A, GSK3B	High
osimertinib	osimertinib	0.828216	PRISM	EGFR	High
BYL-719:668495	BYL-719	0.82803	CTRP2	PIK3CA	High
MITOXANTRONE:GDSC2:1810	MITOXANTRONE	0.82783	GDSC2		High
beta-lapachone	beta-lapachone	0.827506	PRISM	TOP1	High
AZD7762:GDSC2:1022	AZD7762	0.827273	GDSC2	CHEK1, CHEK2	High
TAK-632	TAK-632	0.827187	PRISM	BRAF	High
isometheptene-mucate	isometheptene-mucate	0.82716	PRISM	ADRA1A, SLC18A2	High
barasertib-HQPA	barasertib-HQPA	0.827055	PRISM	AURKB	High
AZD2858	AZD2858	0.826995	PRISM	GSK3B	High
naftidrofuryl	naftidrofuryl	0.82663	PRISM	#N/A	High
rigosertib:660397	rigosertib	0.826543	CTRP2	PIK3CA;PIK3CB;PLK1	High
AZD8931	AZD8931	0.826337	PRISM	EGFR, ERBB2, ERBB3	High
SCH772984, CS-1421:GDSC2:1564	SCH772984, CS-1421	0.82593	GDSC2	ERK1, ERK2	High
prednisolone-acetate	prednisolone-acetate	0.825866	PRISM	NR3C1	High
afatinib	afatinib	0.825862	PRISM	EGFR, ERBB2, ERBB4	High
CP-673451	CP-673451	0.825676	PRISM	KIT, PDGFRA, PDGFRB	High
MK-2206:377381	MK-2206	0.825658	CTRP2	AKT1	High
PARTHENOLIDE:GDSC1:89	PARTHENOLIDE	0.825397	GDSC1	HDAC1	High
FULVESTRANT:GDSC2:1816	FULVESTRANT	0.825133	GDSC2		High
maytansinol-isobutyrate	maytansinol-isobutyrate	0.825	PRISM	#N/A	High
CGP-082996, CINK4, KIN001-021:GDSC1:54	CGP-082996, CINK4, KIN001-021	0.825	GDSC1	CDK4	High
WZ4003:GDSC2:1614	WZ4003	0.824405	GDSC2	NUAK1, NUAK2	High
KIN001-135:GDSC1:91	KIN001-135	0.824074	GDSC1	IKK	High
broxyquinoline	broxyquinoline	0.823871	PRISM	#N/A	High
TG-101348	TG-101348	0.82375	PRISM	BRD4, JAK1, JAK2, JAK3, TYK2	High
LY-2183240:375496	LY-2183240	0.823633	CTRP2	FAAH	High
PLX-4032:649420	PLX-4032	0.823052	CTRP2	BRAF	High
AZD8330	AZD8330	0.822967	PRISM	#N/A	High
carvedilol	carvedilol	0.821895	PRISM	ADRA1A, ADRA1B, ADRA1D, ADRA2A, ADRA2B, ADRA2C, ADRB1, ADRB2, ADRB3, GJA1, HIF1A, KCNH2, NDUFC2, NPPB, SELE, VCAM1, VEGFA	High
neratinib	neratinib	0.821754	PRISM	EGFR, ERBB2, KDR	High
kifunensine	kifunensine	0.821711	PRISM	MAN1B1, MAN2A1	High
dolutegravir	dolutegravir	0.821689	PRISM	CYP3A4, CYP3A5, CYP3A7, POU2F2, UGT1A1	High
BRD-A05715709:660342	BRD-A05715709	0.821429	CTRP2	IDH1	High
AZD3759:GDSC2:1915	AZD3759	0.821429	GDSC2	EGFR	High
VE-822:GDSC2:1613	VE-822	0.821082	GDSC2	ATR	High
BMS-536924:GDSC2:1091	BMS-536924	0.820952	GDSC2	IGF1R, IR	High
pevonedistat:411809	pevonedistat	0.820215	CTRP2	NAE1	High
MEK162	MEK162	0.82	PRISM	MAP2K1, MAP2K2	High
MIRA-1:GDSC2:1931	MIRA-1	0.819444	GDSC2	TP53	High
BRIVANIB:GDSC1:376	BRIVANIB	0.818815	GDSC1	VEGFR, PDGFR	High
dolastatin-10	dolastatin-10	0.818774	PRISM	TUBB	High
axitinib	axitinib	0.818757	PRISM	CSF1, FLT1, FLT4, KDR, PLK4	High
pelitinib	pelitinib	0.818182	PRISM	EGFR	High
ARRY-334543	ARRY-334543	0.818111	PRISM	ERBB2	High
FGIN-1-27:61775	FGIN-1-27	0.817308	CTRP2	TSPO	High
JK-184	JK-184	0.817262	PRISM	#N/A	High
lapatinib:634309	lapatinib	0.816622	CTRP2	EGFR;ERBB2	High
PD-153035	PD-153035	0.816327	PRISM	EGFR, KDR	High
ixabepilone	ixabepilone	0.816017	PRISM	TUBA1A, TUBA1B, TUBA1C, TUBA3C, TUBA3D, TUBA3E, TUBA4A, TUBB, TUBB1, TUBB2A, TUBB2B, TUBB3, TUBB4A, TUBB4B, TUBB6, TUBB8	High
PD-173074:GDSC1:1049	PD-173074	0.815891	GDSC1	FGFR1, FGFR2, FGFR3	High
FQI-2:609091	FQI-2	0.815723	CTRP2		High
TRETINOIN:GDSC1:1009	TRETINOIN	0.814857	GDSC1	Retinoic acid	High
ALPELISIB:GDSC2:1560	ALPELISIB	0.814103	GDSC2	PI3Kalpha	High
bindarit	bindarit	0.814092	PRISM	CCL2, CCL7, CCL8	High
icotinib	icotinib	0.813793	PRISM	EGFR	High
repsox	repsox	0.813687	PRISM	TGFBR1	High
PCI-24781	PCI-24781	0.813684	PRISM	HDAC1, HDAC2, HDAC3, HDAC6	High
selumetinib:GDC-0941 (4:1 mol/mol):660174	selumetinib:GDC-0941 (4:1 mol/mol)	0.813437	CTRP2	MAP2K1;MAP2K2;PIK3CA;PIK3CB;PIK3CD;PIK3CG	High
thioproperazine	thioproperazine	0.813333	PRISM	ADRA1A, ADRA1B, DRD1, DRD2, HTR1A, HTR2A	High
SKF-96365	SKF-96365	0.812811	PRISM	CYP3A4, PKD2, TRPC1, TRPC3, TRPC4, TRPC5, TRPV2	High
TALAZOPARIB:GDSC2:1259	TALAZOPARIB	0.812298	GDSC2	PARP1, PARP2	High
MK-5108	MK-5108	0.812112	PRISM	AURKA, AURKB, AURKC	High
ELEPHANTIN:GDSC2:1835	ELEPHANTIN	0.812	GDSC2		High
AT-7519:GDSC1:219	AT-7519	0.811594	GDSC1	CDK1, CDK2, CDK4, CDK6, CDK9	High
CHM-1:609674	CHM-1	0.811364	CTRP2		High
atiprimod	atiprimod	0.810902	PRISM	JAK2, STAT3	High
CR-1-31B:418209	CR-1-31B	0.810671	CTRP2	EIF4A2;EIF4E;EIF4G1	High
SB-525334	SB-525334	0.810059	PRISM	TGFBR1	High
neratinib:418038	neratinib	0.809994	CTRP2	EGFR;ERBB2	High
epothilone-a	epothilone-a	0.809839	PRISM	#N/A	High
AR-42:GDSC1:272	AR-42	0.809756	GDSC1	HDAC1	High
AT-9283	AT-9283	0.809389	PRISM	AURKA, AURKB, JAK2, JAK3, RPS6KA6, STK17A	High
GDC-0879	GDC-0879	0.808954	PRISM	BRAF	High
momelotinib:660429	momelotinib	0.808917	CTRP2	JAK1;JAK2	High
QUIZARTINIB:GDSC1:254	QUIZARTINIB	0.808594	GDSC1	FLT3	High
teniposide	teniposide	0.808305	PRISM	TOP2A, TOP2B	High
WNT-C59:GDSC2:1622	WNT-C59	0.808	GDSC2	PORCN	High
decitabine:carboplatin (1:1 mol/mol):660250	decitabine:carboplatin (1:1 mol/mol)	0.807692	CTRP2	DNMT1	High
SB52334:GDSC1:304	SB52334	0.807453	GDSC1	ALK5	High
xanomeline	xanomeline	0.807229	PRISM	CHRM1, CHRM2, CHRM3, CHRM4, CHRM5, HTR1A, HTR1B, HTR1D, HTR1E, HTR1F, HTR2A, HTR2B, HTR2C, HTR6, HTR7	High
cefditoren-pivoxil	cefditoren-pivoxil	0.806623	PRISM	#N/A	High
BDP-00009066:GDSC2:1866	BDP-00009066	0.806381	GDSC2	MRCKB_HUMAN	High
nadifloxacin	nadifloxacin	0.805744	PRISM	#N/A	High
levobunolol	levobunolol	0.805634	PRISM	ADRB1, ADRB2, ADRB3	High
ACETALAX, OXYPHENISATIN ACETATE:GDSC2:1804	ACETALAX, OXYPHENISATIN ACETATE	0.805597	GDSC2		High
piretanide	piretanide	0.805307	PRISM	SLC12A1, SLC12A2	High
EHT 1864:GDSC1:1069	EHT 1864	0.805272	GDSC1	RAC1, RAC2, RAC3	High
UNC2250	UNC2250	0.804739	PRISM	MERTK	High
benzethonium	benzethonium	0.804491	PRISM	SCN10A	High
tanespimycin:gemcitabine (1:1 mol/mol):660216	tanespimycin:gemcitabine (1:1 mol/mol)	0.804391	CTRP2	HSP90AA1;CMPK1;RRM1;TYMS	High
indirubin	indirubin	0.804306	PRISM	CDK1, CDK5, GSK3A	High
TRICHOSTATIN-A:GDSC1:437	TRICHOSTATIN-A	0.804274	GDSC1	HDAC	High
EVP4593	EVP4593	0.804222	PRISM	#N/A	High
AMG-319, AMG319:GDSC2:2045	AMG-319, AMG319	0.804207	GDSC2	PI3K (beta sparing)	High
LAPATINIB:GDSC1:119	LAPATINIB	0.803922	GDSC1	EGFR, ERBB2	High
KIN001-270:GDSC1:345	KIN001-270	0.803763	GDSC1	CDK9	High
peruvoside	peruvoside	0.803728	PRISM	#N/A	High
ERLOTINIB:GDSC2:1168	ERLOTINIB	0.803489	GDSC2	EGFR	High
camylofine-chlorhydrate	camylofine-chlorhydrate	0.803419	PRISM	#N/A	High
amsacrine	amsacrine	0.803333	PRISM	KCNH2, TOP2A	High
GDC-0879:606248	GDC-0879	0.803072	CTRP2	BRAF	High
serdemetan:418164	serdemetan	0.802805	CTRP2	MDM2	High
neopeltolide:411774	neopeltolide	0.802721	CTRP2		High
WEHI-539, WEHI539:GDSC2:1997	WEHI-539, WEHI539	0.802696	GDSC2	BCL-XL	High
nocodazole	nocodazole	0.802632	PRISM	HPGDS	High
TORIN-2:GDSC1:371	TORIN-2	0.802609	GDSC1	mTOR	High
vorinostat	vorinostat	0.802582	PRISM	HDAC1, HDAC10, HDAC11, HDAC2, HDAC3, HDAC5, HDAC6, HDAC8, HDAC9	High
TW-37:609596	TW-37	0.802273	CTRP2	BCL2;BCL2L1	High
OLAPARIB:GDSC2:1017	OLAPARIB	0.802198	GDSC2	PARP1, PARP2	High
LINSITINIB:GDSC2:1510	LINSITINIB	0.802097	GDSC2	IGF1R	High
bardoxolone-methyl	bardoxolone-methyl	0.801904	PRISM	PPARG, STAT3	High
afatinib:606135	afatinib	0.801536	CTRP2	EGFR;ERBB2	High
vanoxerine	vanoxerine	0.800955	PRISM	SLC6A3	High
YM-155:417979	YM-155	0.800781	CTRP2	BIRC5	High
BMS-754807	BMS-754807	0.800345	PRISM	AKT1, IGF1R	High
proscillaridin-a	proscillaridin-a	0.800314	PRISM	#N/A	High
ZIBOTENTAN:GDSC1:266	ZIBOTENTAN	0.800232	GDSC1	Endothelin-1 receptor (EDNRA)	High
spiradoline	spiradoline	0.800144	PRISM	OPRK1	High
EPIRUBICIN:GDSC2:1511	EPIRUBICIN	0.8	GDSC2	Anthracycline	High
ERK5-IN-1:GDSC1:106	ERK5-IN-1	0.8	GDSC1	ERK5, BET	High
spironolactone	spironolactone	0.8	PRISM	AR, CACNA1A, CACNA1B, CACNA1C, CACNA1D, CACNA1F, CACNA1G, CACNA1H, CACNA1I, CACNA1S, CACNA2D1, CACNA2D2, CACNA2D3, CACNB1, CACNB2, CACNB3, CACNB4, CACNG1, CYP11B2, NR3C1, NR3C2, PGR, SHBG	High
disulfiram	disulfiram	0.799862	PRISM	ALDH2, DBH	High
BAY-87-2243	BAY-87-2243	0.799842	PRISM	HIF1A	High
PP242	PP242	0.799812	PRISM	MTOR, PASK	High
Ro-9187	Ro-9187	0.79932	PRISM	#N/A	High
BRD-K30019337:437263	BRD-K30019337	0.79932	CTRP2		High
temozolomide	temozolomide	0.799082	PRISM	MGMT	High
digitoxigenin	digitoxigenin	0.798701	PRISM	ATP1A1	High
norfloxacin	norfloxacin	0.798475	PRISM	TOP2A	High
AZD8055:GDSC1:1059	AZD8055	0.798333	GDSC1	MTORC1, MTORC2	High
SB-590885:GDSC1:1061	SB-590885	0.798198	GDSC1	BRAF	High
niclosamide:32653	niclosamide	0.798169	CTRP2	STAT3	High
OSI-027:GDSC1:299	OSI-027	0.797822	GDSC1	MTORC1, MTORC2	High
cabazitaxel	cabazitaxel	0.797462	PRISM	TUBA4A, TUBB, TUBB1	High
clofazimine	clofazimine	0.797334	PRISM	#N/A	High
trametinib	trametinib	0.797321	PRISM	MAP2K1, MAP2K2	High
AT7867	AT7867	0.797209	PRISM	AKT2, GSK3B, PKIA, PRKACA	High
BX-912:GDSC1:222	BX-912	0.797043	GDSC1	PDK1 (PDPK1)	High
aminopurvalanol-a	aminopurvalanol-a	0.796528	PRISM	CDK1, CDK2, CDK5, CDK6	High
BRD-K97651142:660135	BRD-K97651142	0.79651	CTRP2		High
PYRIMETHAMINE:GDSC1:71	PYRIMETHAMINE	0.796296	GDSC1	Dihydrofolate reductase (DHFR)	High
VX-11E:GDSC1:262	VX-11E	0.795909	GDSC1	ERK2	High
MRS-1220	MRS-1220	0.795782	PRISM	ADORA2B, ADORA3	High
BRD-K20514654:651304	BRD-K20514654	0.795699	CTRP2		High
UH-232-(+)	UH-232-(+)	0.795549	PRISM	DRD2, DRD3, DRD4, HTR1A	High
AUY922:GDSC2:1559	AUY922	0.795283	GDSC2	HSP90	High
AZ3146	AZ3146	0.794667	PRISM	#N/A	High
teroxirone	teroxirone	0.794549	PRISM	#N/A	High
olaparib:411867	olaparib	0.79432	CTRP2	PARP1;PARP2	High
ibrutinib:660994	ibrutinib	0.794222	CTRP2	BTK	High
doxorubicin:36599	doxorubicin	0.794118	CTRP2	TOP2A	High
fosbretabulin	fosbretabulin	0.793925	PRISM	CDH5	High
CUDC-101	CUDC-101	0.79375	PRISM	EGFR, ERBB2	High
masitinib	masitinib	0.793575	PRISM	FGFR3, KIT, PDGFRA, PDGFRB	High
nutlin-3	nutlin-3	0.792922	PRISM	MDM2, TP53	High
ubenimex	ubenimex	0.791667	PRISM	LTA4H, RNPEP	High
TALAZOPARIB:GDSC1:1259	TALAZOPARIB	0.791304	GDSC1	PARP1, PARP2	High
TRAMETINIB:GDSC1:1372	TRAMETINIB	0.79111	GDSC1	MEK1, MEK2	High
CAY10603:GDSC1:276	CAY10603	0.790984	GDSC1	HDAC1, HDAC6	High
WZ8040:628614	WZ8040	0.79085	CTRP2	EGFR	High
SNS-032:606254	SNS-032	0.790789	CTRP2	CDK16;CDK17;CDK2;CDK7;CDK9;CDKL5	High
nilutamide	nilutamide	0.790741	PRISM	AR	High
resminostat	resminostat	0.790635	PRISM	HDAC1, HDAC3, HDAC6, HDAC8	High
nomegestrol-acetate	nomegestrol-acetate	0.790634	PRISM	PGR	High
nonoxynol-9	nonoxynol-9	0.79	PRISM	#N/A	High
adapalene	adapalene	0.789943	PRISM	RARA, RARB, RARG, RXRA, RXRB, RXRG	High
dacomitinib	dacomitinib	0.78965	PRISM	EGFR, ERBB2, ERBB4	High
CETUXIMAB, ERBITUX:GDSC1:1114	CETUXIMAB, ERBITUX	0.789562	GDSC1	EGFR	High
AICAR, N1-(B-D-RIBOFURANOSYL)-5-AMINOIMIDAZOLE-4-CARBOXAMIDE:GDSC1:1001	AICAR, N1-(B-D-RIBOFURANOSYL)-5-AMINOIMIDAZOLE-4-CARBOXAMIDE	0.789344	GDSC1	AMPK agonist	High
cycloheximide	cycloheximide	0.789308	PRISM	RPL3	High
RITA:375492	RITA	0.789308	CTRP2	MDM2;TP53	High
AV-412	AV-412	0.789216	PRISM	EGFR, ERBB2	High
AZD8186:GDSC2:1918	AZD8186	0.788797	GDSC2	PI3Kalpha, PI3Kbeta	High
piperlongumine:39782	piperlongumine	0.788708	CTRP2		High
abiraterone:660363	abiraterone	0.788571	CTRP2	CYP17A1	High
sunitinib:374750	sunitinib	0.788344	CTRP2	FLT1;FLT3;KDR;KIT;PDGFRA;PDGFRB	High
BRD-K78574327:435898	BRD-K78574327	0.788194	CTRP2		High
diclazuril	diclazuril	0.788079	PRISM	#N/A	High
melphalan	melphalan	0.787879	PRISM	#N/A	High
ibrutinib	ibrutinib	0.787755	PRISM	BLK, BMX, BTK	High
PD-173074	PD-173074	0.787658	PRISM	FGFR1, FGFR2, FGFR3, FGFR4, FLT1, FLT4, KDR, PDGFRA, PDGFRB	High
dasatinib:52882	dasatinib	0.787654	CTRP2	EPHA2;KIT;LCK;SRC;YES1	High
DASATINIB:GDSC1:51	DASATINIB	0.7875	GDSC1	ABL, SRC, Ephrins, PDGFR, KIT	High
PD-0325901:GDSC1:1060	PD-0325901	0.787465	GDSC1	MEK1, MEK2	High
Ki8751:375560	Ki8751	0.78744	CTRP2	KDR;KIT;PDGFRA	High
fluvastatin:660322	fluvastatin	0.78741	CTRP2	HMGCR	High
eprosartan	eprosartan	0.787348	PRISM	AGTR1	High
AT7867:GDSC1:356	AT7867	0.786667	GDSC1	AKT	High
AZ-628	AZ-628	0.78604	PRISM	BRAF, RAF1	High
oxaliplatin:375582	oxaliplatin	0.78589	CTRP2		High
cyclophosphamide	cyclophosphamide	0.785714	PRISM	CYP2A6, CYP2B6, CYP2C18, CYP2C19, CYP2C8, CYP2C9, CYP2D6, CYP3A4, CYP3A5, CYP3A7	High
uprosertib	uprosertib	0.785587	PRISM	AKT1, AKT2, AKT3	High
niridazole	niridazole	0.785428	PRISM	#N/A	High
topotecan	topotecan	0.785175	PRISM	TOP1, TOP1MT	High
GSK2110183:GDSC2:1912	GSK2110183	0.785	GDSC2	AKT1, AKT2, AKT3	High
cinalukast	cinalukast	0.784884	PRISM	CYSLTR1	High
CISPLATIN:GDSC2:1005	CISPLATIN	0.784762	GDSC2	DNA crosslinker	High
genz-644282	genz-644282	0.784461	PRISM	TOP1	High
AT13387	AT13387	0.784398	PRISM	HSP90AA1	High
lasalocid	lasalocid	0.784375	PRISM	#N/A	High
PFI-3:GDSC2:1620	PFI-3	0.784314	GDSC2	Polybromo 1, SMARCA4, SMARCA2	High
BVD-523:GDSC2:1908	BVD-523	0.783816	GDSC2	ERK1, ERK2	High
cebranopadol	cebranopadol	0.783771	PRISM	OPRL1, OPRM1	High
BOSUTINIB:GDSC1:1019	BOSUTINIB	0.783607	GDSC1	SRC, ABL, TEC	High
barasertib	barasertib	0.783548	PRISM	AURKA, AURKB	High
austocystin D:416775	austocystin D	0.783499	CTRP2		High
PF-3758309:687953	PF-3758309	0.783333	CTRP2	PAK4	High
selumetinib:tretinoin (2:1 mol/mol):660175	selumetinib:tretinoin (2:1 mol/mol)	0.783224	CTRP2	MAP2K1;MAP2K2;RARA;RARB;RARG	High
APITOLISIB, GDC0980:GDSC1:382	APITOLISIB, GDC0980	0.783051	GDSC1	mTOR, PI3K	High
fulvestrant:464880	fulvestrant	0.782609	CTRP2	ESR1;GPER1	High
GSK343, GTPL8240, AOB3680, AK175558:GDSC2:1627	GSK343, GTPL8240, AOB3680, AK175558	0.782609	GDSC2	EZH2	High
methoxyflurane	methoxyflurane	0.782609	PRISM	ATP2C1, ATP5D, GABRA1, GABRA2, GABRA3, GABRA4, GABRA5, GABRA6, GABRB1, GABRB2, GABRB3, GABRD, GABRE, GABRG1, GABRG2, GABRG3, GABRP, GABRQ, GLRA1, GLRB, GRIA1, KCNA1, MT-ND1	High
canertinib	canertinib	0.782215	PRISM	AKT1, EGFR, ERBB2, ERBB4	High
BRD-A02303741:carboplatin (1:1 mol/mol):660271	BRD-A02303741:carboplatin (1:1 mol/mol)	0.782212	CTRP2	DOT1L	High
LDN-193189:GDSC1:478	LDN-193189	0.782194	GDSC1	BMP	High
DACTINOMYCIN:GDSC2:1811	DACTINOMYCIN	0.782	GDSC2		High
CAMPTOTHECIN:GDSC2:1003	CAMPTOTHECIN	0.781818	GDSC2	TOP1	High
AEE788	AEE788	0.781679	PRISM	EGFR, ERBB2, ERBB4, FGFR2, FGFR3, KDR	High
lapatinib	lapatinib	0.781567	PRISM	EGFR, ERBB2	High
NMS-E973	NMS-E973	0.781399	PRISM	#N/A	High
ML133	ML133	0.781366	PRISM	#N/A	High
UPROSERTIB:GDSC2:2106	UPROSERTIB	0.78125	GDSC2	AKT1, AKT2, AKT3	High
gefitinib:52926	gefitinib	0.780892	CTRP2	AKT1;EGFR	High
CUDC-907	CUDC-907	0.780822	PRISM	HDAC2, PIK3R1	High
tedizolid	tedizolid	0.780702	PRISM	#N/A	High
NMS-873	NMS-873	0.780556	PRISM	VCP	High
WZ4002:640366	WZ4002	0.780519	CTRP2	EGFR	High
AZD4547:660325	AZD4547	0.780502	CTRP2	FGFR1;FGFR2;FGFR3	High
fulvestrant	fulvestrant	0.780342	PRISM	ESR1, ESR2, GPER1	High
oseltamivir-phosphate	oseltamivir-phosphate	0.78022	PRISM	CES1, NEU1, NEU2	High
tipifarnib-P2:417416	tipifarnib-P2	0.78	CTRP2	FNTA	High
BRD-K26531177:42319	BRD-K26531177	0.779956	CTRP2		High
APO866, FK866:GDSC1:1248	APO866, FK866	0.779904	GDSC1	NAMPT	High
motesanib	motesanib	0.779605	PRISM	FLT1, FLT4, KDR, KIT	High
NVP-TAE226	NVP-TAE226	0.779514	PRISM	PTK2	High
filanesib	filanesib	0.779466	PRISM	KIF11	High
FILANESIB:GDSC1:474	FILANESIB	0.779167	GDSC1	KIF11	High
bleomycin A2:639531	bleomycin A2	0.779003	CTRP2		High
YM-201636:GDSC1:310	YM-201636	0.778696	GDSC1	PIKFYVE	High
Y-39983	Y-39983	0.778195	PRISM	ROCK1, ROCK2	High
torasemide	torasemide	0.778083	PRISM	SLC12A1	High
ICG-001	ICG-001	0.77764	PRISM	CTNNB1	High
AS-703026	AS-703026	0.77756	PRISM	MAP2K1, MAP2K2	High
tetrahydropapaverine	tetrahydropapaverine	0.777494	PRISM	#N/A	High
SCH-529074:609062	SCH-529074	0.777419	CTRP2	TP53	High
BVD-523:GDSC2:2047	BVD-523	0.777244	GDSC2	ERK1, ERK2	High
JW-480:660227	JW-480	0.777123	CTRP2	NCEH1	High
GSK-3 inhibitor IX:52582	GSK-3 inhibitor IX	0.777096	CTRP2		High
AEG3482	AEG3482	0.777006	PRISM	#N/A	High
balapiravir	balapiravir	0.77673	PRISM	#N/A	High
RTRAIL:GDSC1:1261	RTRAIL	0.776464	GDSC1	TRAIL receptor agonist	High
SPHINGOSINE KINASE 1 INHIBITOR II, PF-543:GDSC1:408	SPHINGOSINE KINASE 1 INHIBITOR II, PF-543	0.776232	GDSC1	Sphingosine Kinase	High
HLI 373:481311	HLI 373	0.776074	CTRP2	MDM2	High
PX-12:609124	PX-12	0.776048	CTRP2	TXN	High
vincristine:62602	vincristine	0.775697	CTRP2		High
QL-X-138:GDSC1:331	QL-X-138	0.77563	GDSC1	BTK	High
anagrelide	anagrelide	0.775253	PRISM	PDE3A	High
domperidone	domperidone	0.775152	PRISM	DRD2, DRD3	High
selumetinib:navitoclax (8:1 mol/mol):660248	selumetinib:navitoclax (8:1 mol/mol)	0.775115	CTRP2	MAP2K1;MAP2K2;BCL2;BCL2L1;BCL2L2	High
WYE-125132:GDSC1:317	WYE-125132	0.774854	GDSC1	mTOR	High
UNC0638:GDSC1:1236	UNC0638	0.774818	GDSC1	G9a and GLP methyltransferases	High
OSIMERTINIB:GDSC2:1919	OSIMERTINIB	0.774782	GDSC2	EGFR	High
MK-1775:GDSC2:1179	MK-1775	0.774603	GDSC2	WEE1, PLK1	High
Ro-4987655	Ro-4987655	0.774586	PRISM	MAP2K1	High
SELUMETINIB:GDSC1:1498	SELUMETINIB	0.77451	GDSC1	MEK1, MEK2	High
doxifluridine	doxifluridine	0.774339	PRISM	TYMS	High
defactinib	defactinib	0.774286	PRISM	PTK2	High
sunitinib	sunitinib	0.773986	PRISM	CSF1R, FGFR1, FLT1, FLT3, FLT4, KDR, KIT, PDGFRA, PDGFRB, RET	High
ML162:154846	ML162	0.773955	CTRP2		High
IKK-2-INHIBITOR-V:GDSC1:442	IKK-2-INHIBITOR-V	0.773873	GDSC1	IKKb	High
dinaciclib	dinaciclib	0.773392	PRISM	CDK1, CDK2, CDK5, CDK9	High
chidamide	chidamide	0.773372	PRISM	HDAC10, HDAC3	High
KW-2449:660413	KW-2449	0.773333	CTRP2	AURKA;FLT3	High
ML323, GTPL7898, AOB2313,:GDSC2:1629	ML323, GTPL7898, AOB2313,	0.773271	GDSC2	USP1, UAF1	High
OSI-420	OSI-420	0.77325	PRISM	EGFR	High
GW-583340	GW-583340	0.773148	PRISM	EGFR, ERBB2	High
chloropyramine	chloropyramine	0.772358	PRISM	HRH1	High
AFATINIB:GDSC1:1032	AFATINIB	0.77208	GDSC1	ERBB2, EGFR	High
CGS-15943	CGS-15943	0.771916	PRISM	ADORA1, ADORA2A, ADORA2B, ADORA3	High
triamterene	triamterene	0.771746	PRISM	SCNN1A, SCNN1B, SCNN1D, SCNN1G	High
ALECTINIB:GDSC1:281	ALECTINIB	0.771654	GDSC1	ALK	High
cyt387	cyt387	0.771488	PRISM	JAK1, JAK2, JAK3	High
BORTEZOMIB:GDSC1:104	BORTEZOMIB	0.771429	GDSC1	Proteasome	High
AMG-232	AMG-232	0.771282	PRISM	MDM2	High
oligomycin-a	oligomycin-a	0.770982	PRISM	ATP5A1	High
phenazone	phenazone	0.770887	PRISM	PTGS1, PTGS2	High
nelarabine	nelarabine	0.770833	PRISM	POLA1	High
5-fluorouracil	5-fluorouracil	0.770785	PRISM	DPYD, TYMS	High
selumetinib:piperlongumine (8:1 mol/mol):660220	selumetinib:piperlongumine (8:1 mol/mol)	0.77062	CTRP2	MAP2K1;MAP2K2	High
BMS-690514	BMS-690514	0.77028	PRISM	EGFR, ERBB2, FLT3, KDR	High
mercaptopurine	mercaptopurine	0.770068	PRISM	HPRT1, IMPDH1, IMPDH2, PPAT	High
PD-184352:GDSC1:1015	PD-184352	0.769991	GDSC1	MEK1, MEK2	High
oxaliplatin	oxaliplatin	0.769982	PRISM	#N/A	High
erlotinib:PLX-4032 (2:1 mol/mol):660768	erlotinib:PLX-4032 (2:1 mol/mol)	0.769908	CTRP2	EGFR;ERBB2;BRAF	High
GSK2578215A:GDSC2:1927	GSK2578215A	0.769766	GDSC2	LRRK2	High
BAN-ORL-24	BAN-ORL-24	0.769756	PRISM	OPRL1	High
piperazine	piperazine	0.76959	PRISM	GABRB3	High
IDELALISIB:GDSC1:238	IDELALISIB	0.769513	GDSC1	PI3Kdelta	High
BEC:60679	BEC	0.769504	CTRP2	ARG1;ARG2	High
mebendazole	mebendazole	0.769318	PRISM	TUBA1A, TUBB, TUBB4B	High
TAK-901	TAK-901	0.769316	PRISM	AURKB	High
VORINOSTAT:GDSC2:1012	VORINOSTAT	0.769231	GDSC2	HDAC inhibitor Class I, IIa, IIb, IV	High
darapladib	darapladib	0.769231	PRISM	PLA2G7	High
idasanutlin	idasanutlin	0.76795	PRISM	MDM2, TP53	High
METAP2 INHIBITOR, A832234:GDSC1:410	METAP2 INHIBITOR, A832234	0.767857	GDSC1	MetAP2	High
marimastat	marimastat	0.767742	PRISM	MMP1, MMP10, MMP11, MMP12, MMP13, MMP14, MMP15, MMP16, MMP17, MMP19, MMP2, MMP20, MMP21, MMP23A, MMP24, MMP25, MMP26, MMP27, MMP28, MMP3, MMP7, MMP8, MMP9	High
imatinib:345041	imatinib	0.767738	CTRP2	ABL1;BCR;KIT	High
gimeracil	gimeracil	0.767724	PRISM	DPYD	High
PYRIDOSTATIN:GDSC2:2044	PYRIDOSTATIN	0.76699	GDSC2	G-quadruplex stabiliser	High
buparlisib	buparlisib	0.766892	PRISM	PIK3CA, PIK3CG	High
DACTINOMYCIN:GDSC2:1911	DACTINOMYCIN	0.766777	GDSC2	RNA polymerase	High
MGCD-265	MGCD-265	0.766406	PRISM	AXL, MET	High
adaprev	adaprev	0.766398	PRISM	IGF2R, M6PR	High
ML311:290356	ML311	0.766272	CTRP2	MCL1	High
NSC-207895, XI-006:GDSC1:269	NSC-207895, XI-006	0.766234	GDSC1	MDM4	High
PANOBINOSTAT:GDSC1:438	PANOBINOSTAT	0.766129	GDSC1	HDAC	High
arcyriaflavin-a	arcyriaflavin-a	0.766097	PRISM	CCND1, CDK4	High
brivaracetam	brivaracetam	0.765974	PRISM	SV2A	High
bisindolylmaleimide-ix	bisindolylmaleimide-ix	0.765931	PRISM	AKT1, GSK3B, LCK, MAPK1, MAPK11, MAPK12, MAPK14, MAPK8, PRKCA, ROCK1, RPS6KB1, SIRT1	High
azilsartan	azilsartan	0.765792	PRISM	AGTR1, AGTR2	High
adefovir-dipivoxil	adefovir-dipivoxil	0.765783	PRISM	#N/A	High
benzocaine	benzocaine	0.765705	PRISM	SCN10A	High
azomycin-(2-nitroimidazole)	azomycin-(2-nitroimidazole)	0.76558	PRISM	#N/A	High
selumetinib:UNC0638 (4:1 mol/mol):660281	selumetinib:UNC0638 (4:1 mol/mol)	0.765432	CTRP2	MAP2K1;MAP2K2;EHMT1;EHMT2	High
Ko-143:418172	Ko-143	0.765289	CTRP2	ABCG2	High
SCH-58261	SCH-58261	0.765166	PRISM	ADORA1, ADORA2A, ADORA2B, ADORA3	High
tyrphostin-AG-1478	tyrphostin-AG-1478	0.764937	PRISM	EGFR, MAPK14	High
BRD-K96431673:417262	BRD-K96431673	0.764706	CTRP2		High
TAK-733	TAK-733	0.764672	PRISM	MAP2K1	High
sirolimus:56703	sirolimus	0.764609	CTRP2	MTOR	High
BMS-345541:GDSC2:1249	BMS-345541	0.764545	GDSC2	IKK-1, IKK-2	High
PIK-93:GDSC1:303	PIK-93	0.764463	GDSC1	PI3Kgamma	High
YM-155:GDSC2:1941	YM-155	0.764216	GDSC2	BIRC5	High
flubendazole	flubendazole	0.764151	PRISM	TUBB	High
PD 153035:52133	PD 153035	0.764021	CTRP2	EGFR	High
GDC-0068	GDC-0068	0.763954	PRISM	AKT1, AKT2, AKT3, PRKG1	High
PONATINIB:GDSC1:155	PONATINIB	0.76378	GDSC1	ABL, PDGFRA, VEGFR2, FGFR1, SRC, TIE2, FLT3	High
ONX-0914	ONX-0914	0.763593	PRISM	#N/A	High
NVP-BHG712:GDSC1:295	NVP-BHG712	0.76332	GDSC1	EPHB4	High
tranilast	tranilast	0.762963	PRISM	HPGDS, HRH1	High
betulinic acid:23256	betulinic acid	0.762727	CTRP2		High
cytarabine	cytarabine	0.762723	PRISM	POLA1, POLB, POLD1, POLE	High
AZD8055	AZD8055	0.76259	PRISM	MTOR	High
FTY-720, FINGOLIMOD HYDROCHLORIDE; GILENYA; TDI-132; IMUSERA; GILENIA:GDSC1:546	FTY-720, FINGOLIMOD HYDROCHLORIDE; GILENYA; TDI-132; IMUSERA; GILENIA	0.762539	GDSC1	S1P	High
PD-0325901	PD-0325901	0.762422	PRISM	MAP2K1	High
norethindrone-acetate	norethindrone-acetate	0.762302	PRISM	#N/A	High
LY2334737	LY2334737	0.762208	PRISM	#N/A	High
WZ-1-84, KIN001-123:GDSC1:59	WZ-1-84, KIN001-123	0.761905	GDSC1	BMX	High
emetine	emetine	0.761748	PRISM	RPS2	High
JIB04	JIB04	0.76164	PRISM	KDM4E	High
NSC-87877:GDSC1:147	NSC-87877	0.761458	GDSC1	SHP-1 (PTPN6), SHP-2 (PTPN11)	High
GMX-1778:411843	GMX-1778	0.761446	CTRP2	NAMPT	High
U-0126	U-0126	0.761391	PRISM	AKT1, CHEK1, GSK3B, LCK, MAP2K1, MAP2K2, MAP2K7, MAPK1, MAPK11, MAPK12, MAPK14, MAPK8, PRKCA, RAF1, ROCK1, RPS6KB1, SGK1	High
anguidine	anguidine	0.761187	PRISM	SLC5A1	High
LDN-212854	LDN-212854	0.761127	PRISM	ABL1, ACVR1, RIPK2	High
LAPATINIB:GDSC2:1558	LAPATINIB	0.761054	GDSC2	EGFR, ERBB2	High
DASATINIB:GDSC2:1079	DASATINIB	0.761	GDSC2	ABL, SRC, Ephrins, PDGFR, KIT	High
RG2833	RG2833	0.76097	PRISM	HDAC1, HDAC3	High
PHA-680632	PHA-680632	0.76087	PRISM	AURKA, AURKB, AURKC	High
MIM1:GDSC1:446	MIM1	0.760684	GDSC1	MCL-1	High
daunorubicin	daunorubicin	0.760566	PRISM	TOP2A, TOP2B	High
tivozanib	tivozanib	0.760421	PRISM	FLT1, FLT4, KDR, KIT, PDGFRA, PDGFRB	High
8-bromo-cGMP	8-bromo-cGMP	0.760322	PRISM	PRKG1	High
vinflunine	vinflunine	0.760266	PRISM	#N/A	High
PD318088:660410	PD318088	0.760198	CTRP2	MAP2K1;MAP2K2	High
VOXTALISIB:GDSC1:375	VOXTALISIB	0.76	GDSC1	PI3K (class 1), DNAPK, MTOR	High
taltobulin	taltobulin	0.759848	PRISM	#N/A	High
batimastat	batimastat	0.759678	PRISM	ADAM28, ADAMTS5, MMP12, MMP16, MMP2, MMP8	High
hesperadin	hesperadin	0.759542	PRISM	AURKB	High
UNC0638:GDSC1:245	UNC0638	0.759358	GDSC1	G9a and GLP methyltransferases	High
dihydroartemisinin	dihydroartemisinin	0.759048	PRISM	#N/A	High
semaxanib	semaxanib	0.759046	PRISM	FGFR1, FLT1, KDR, KIT, PDGFRA, PDGFRB, RET	High
mubritinib	mubritinib	0.758681	PRISM	EGFR, ERBB2	High
tamatinib:417818	tamatinib	0.758673	CTRP2	SYK	High
belinostat:60225	belinostat	0.758333	CTRP2	HDAC1;HDAC2;HDAC3;HDAC6;HDAC8	High
pentostatin	pentostatin	0.75827	PRISM	ADA	High
LDN-57444	LDN-57444	0.758046	PRISM	#N/A	High
CCT137690	CCT137690	0.757942	PRISM	AURKA, AURKB, AURKC	High
PHA-848125	PHA-848125	0.757576	PRISM	CDK2, CDK4, CDK7, NTRK1	High
SU11274:606586	SU11274	0.75753	CTRP2	MET	High
chlormidazole	chlormidazole	0.757444	PRISM	#N/A	High
VE-821:GDSC2:2111	VE-821	0.757282	GDSC2	ATR	High
ABT-737:GDSC2:1910	ABT-737	0.757009	GDSC2	BCL2, BCL-XL, BCL-W, BCL-B, BFL1	High
BRD-K03536150:686134	BRD-K03536150	0.756944	CTRP2	BAX	High
buthionine-sulfoximine	buthionine-sulfoximine	0.756838	PRISM	GCLM	High
semagacestat:660341	semagacestat	0.756768	CTRP2	APH1A;NCSTN;PSEN1;PSENEN	High
FLI-06	FLI-06	0.756579	PRISM	#N/A	High
BIX-01294	BIX-01294	0.756534	PRISM	EHMT1, EHMT2	High
SB-525334:639962	SB-525334	0.756522	CTRP2	TGFBR1	High
podophyllotoxin	podophyllotoxin	0.756471	PRISM	IGF1R, TOP2A, TUBA4A, TUBB	High
FLUDARABINE:GDSC2:1813	FLUDARABINE	0.75641	GDSC2		High
PAC-1	PAC-1	0.756359	PRISM	CASP3	High
bruceantin	bruceantin	0.756176	PRISM	#N/A	High
CGM097	CGM097	0.756061	PRISM	MDM2	High
BIBR-1532:GDSC2:2043	BIBR-1532	0.755663	GDSC2	TERT	High
harringtonine	harringtonine	0.755447	PRISM	#N/A	High
ENMD-2076	ENMD-2076	0.755396	PRISM	AURKA, FLT3, KDR, PDGFRA, PTK2, SRC	High
raltitrexed	raltitrexed	0.755263	PRISM	FPGS, TYMS	High
ribavirin	ribavirin	0.755061	PRISM	ADK, ENPP1, IMPDH1, IMPDH2, NT5C2	High
niraparib	niraparib	0.755051	PRISM	PARP1	High
GSK269962A:GDSC1:1192	GSK269962A	0.754843	GDSC1	ROCK1, ROCK2	High
palomid-529	palomid-529	0.754684	PRISM	MTOR	High
belinostat	belinostat	0.754467	PRISM	HDAC1, HDAC10, HDAC11, HDAC2, HDAC3, HDAC4, HDAC5, HDAC6, HDAC7, HDAC8, HDAC9	High
trovafloxacin	trovafloxacin	0.754444	PRISM	TOP2A	High
BIBR-1532:417982	BIBR-1532	0.754435	CTRP2	TERT	High
pyrazolanthrone:44511	pyrazolanthrone	0.754412	CTRP2	MAPK10;MAPK8;MAPK9	High
tepoxalin	tepoxalin	0.754386	PRISM	ALOX5	High
BX-795:GDSC1:1037	BX-795	0.754	GDSC1	TBK1, PDK1 (PDPK1), IKK, AURKB, AURKC	High
nutlin-3:411722	nutlin-3	0.753771	CTRP2	MDM2	High
ETOPOSIDE:GDSC1:134	ETOPOSIDE	0.753742	GDSC1	TOP2	High
AVN-944	AVN-944	0.753676	PRISM	IMPDH1, IMPDH2	High
HG-5-88-01:GDSC1:1143	HG-5-88-01	0.753623	GDSC1	EGFR, ADCK4	High
NVP-ADW742:660287	NVP-ADW742	0.753617	CTRP2	IGF1R	High
SB-225002	SB-225002	0.753456	PRISM	CXCR2	High
thiocolchicoside	thiocolchicoside	0.75318	PRISM	GABRA1, GABRB2, GABRG2, GLRA1, GLRB	High
paclitaxel:26956	paclitaxel	0.753086	CTRP2		High
AST-1306	AST-1306	0.752941	PRISM	EGFR, ERBB2	High
KI-8751	KI-8751	0.752924	PRISM	KDR	High
XL888	XL888	0.752857	PRISM	#N/A	High
mitomycin-c	mitomycin-c	0.752703	PRISM	#N/A	High
BMS-195614:660228	BMS-195614	0.752121	CTRP2	RARA;RARB;RARG	High
serdemetan	serdemetan	0.752101	PRISM	MDM2	High
terfenadine	terfenadine	0.751724	PRISM	CHRM1, CHRM2, CHRM3, CHRM4, CHRM5, HRH1, KCNH1, KCNH2	High
parthenolide-(-)	parthenolide-(-)	0.751462	PRISM	HDAC1	High
selumetinib:BRD-A02303741 (4:1 mol/mol):660178	selumetinib:BRD-A02303741 (4:1 mol/mol)	0.751212	CTRP2	MAP2K1;MAP2K2;DOT1L	High
RS-16566	RS-16566	0.751055	PRISM	#N/A	High
LY2109761:GDSC2:1852	LY2109761	0.750877	GDSC2	TGFB1	High
ruxolitinib	ruxolitinib	0.750628	PRISM	JAK1, JAK2, JAK3, TYK2	High
AR-42	AR-42	0.750534	PRISM	HDAC1	High
trifluridine	trifluridine	0.750233	PRISM	TYMS	High
P22077:GDSC2:1933	P22077	0.750145	GDSC2	USP7, USP47	High
YM-155	YM-155	0.75012	PRISM	BIRC5	High
omacetaxine mepesuccinate:375219	omacetaxine mepesuccinate	0.75	CTRP2		High
quinidine	quinidine	0.498485	PRISM	KCNA5, KCNA7, KCNH1, KCNH2, KCNH5, KCNK1, KCNK6, SCN5A, SLC29A4	Low
tacedinaline	tacedinaline	0.498253	PRISM	HDAC1	Low
AMG458	AMG458	0.498227	PRISM	MET	Low
aspirin	aspirin	0.497414	PRISM	AKR1C1, ASIC3, EDNRA, HSPA5, IKBKB, NFKB1, NFKB2, NFKBIA, PRKAA1, PRKAA2, PRKAB1, PRKAB2, PRKAG1, PRKAG2, PRKAG3, PTGS1, PTGS2, RPS6KA3, TP53	Low
NSC30930:182395	NSC30930	0.497022	CTRP2	SRD5A2	Low
AVAGACESTAT:GDSC1:1072	AVAGACESTAT	0.496957	GDSC1	Amyloid beta20, Amyloid beta40	Low
JTC-801	JTC-801	0.496774	PRISM	OPRL1	Low
3'-fluorobenzylspiperone	3'-fluorobenzylspiperone	0.496183	PRISM	DRD2	Low
KW-2449	KW-2449	0.49441	PRISM	ABL1, AURKA, AURKB, FLT3	Low
fluorouracil:25344	fluorouracil	0.492347	CTRP2	TYMS	Low
TEMOZOLOMIDE:GDSC1:1375	TEMOZOLOMIDE	0.491597	GDSC1	DNA alkylating agent	Low
VTP-27999	VTP-27999	0.491141	PRISM	REN	Low
suxibuzone	suxibuzone	0.490446	PRISM	#N/A	Low
Bax channel blocker:18311	Bax channel blocker	0.488646	CTRP2	BAX	Low
albendazole	albendazole	0.4875	PRISM	TUBA1A, TUBB, TUBB4B	Low
halcinonide	halcinonide	0.487096	PRISM	NR3C1	Low
sulfanilamide	sulfanilamide	0.487013	PRISM	CYP2C19, CYP2C9, CYP2D6, CYP2E1, CYP3A4	Low
BRD-K17060750:600054	BRD-K17060750	0.485976	CTRP2		Low
XMD14-99:GDSC1:253	XMD14-99	0.485215	GDSC1	ALK, CDK7, LTK, others	Low
ALVOCIDIB:GDSC1:432	ALVOCIDIB	0.484848	GDSC1	CDK	Low
sulfabenzamide	sulfabenzamide	0.484722	PRISM	#N/A	Low
tilmicosin	tilmicosin	0.483225	PRISM	#N/A	Low
WAY-600	WAY-600	0.482918	PRISM	MTOR	Low
metaraminol	metaraminol	0.482402	PRISM	ADRA1A	Low
palmostatin B:679844	palmostatin B	0.482161	CTRP2	LYPLA1	Low
doxycycline	doxycycline	0.482143	PRISM	MMP8	Low
pepstatin	pepstatin	0.47973	PRISM	CTSB, CTSD, CTSL, REN	Low
kenpaullone	kenpaullone	0.478344	PRISM	CCNB1, CDK1, CDK5, GSK3B	Low
Compound 7d-cis:411805	Compound 7d-cis	0.475869	CTRP2	XPO1	Low
BRD-K04800985:435086	BRD-K04800985	0.475715	CTRP2		Low
AZD6482	AZD6482	0.473733	PRISM	PIK3CA, PIK3CB, PIK3CD, PIK3CG	Low
trolox	trolox	0.472441	PRISM	#N/A	Low
tacedinaline:54200	tacedinaline	0.471717	CTRP2	HDAC1;HDAC2;HDAC3;HDAC6;HDAC8	Low
BRD-K61166597:348633	BRD-K61166597	0.470679	CTRP2		Low
JNJ-16259685	JNJ-16259685	0.470313	PRISM	GRM1	Low
VELIPARIB:GDSC1:1018	VELIPARIB	0.469945	GDSC1	PARP1, PARP2	Low
thiram	thiram	0.469098	PRISM	JAK2	Low
atenolol-(-)	atenolol-(-)	0.466535	PRISM	#N/A	Low
IPR-456:660084	IPR-456	0.464904	CTRP2	PLAUR	Low
LY2603618	LY2603618	0.464286	PRISM	CHEK1	Low
talmapimod	talmapimod	0.464072	PRISM	MAPK11, MAPK14	Low
GSK650394	GSK650394	0.463855	PRISM	SGK1, SGK2	Low
cerulenin:52430	cerulenin	0.463435	CTRP2	FASN;HMGCS1	Low
methylprednisolone	methylprednisolone	0.463348	PRISM	NR3C1	Low
BRD-K48334597:431987	BRD-K48334597	0.461538	CTRP2		Low
LE-135:375354	LE-135	0.460123	CTRP2	RARB	Low
AC-264613	AC-264613	0.457891	PRISM	F2RL1	Low
alvocidib:687720	alvocidib	0.457265	CTRP2	CDK1;CDK2;CDK4;CDK6	Low
mibampator	mibampator	0.456674	PRISM	GRIA1	Low
tivantinib	tivantinib	0.4553	PRISM	MET	Low
dimethisoquin	dimethisoquin	0.455172	PRISM	#N/A	Low
linifanib:606033	linifanib	0.453085	CTRP2	FLT1;FLT3;KDR	Low
methscopolamine	methscopolamine	0.451923	PRISM	CHRM1, CHRM2, CHRM3	Low
CP-945,598	CP-945,598	0.451465	PRISM	CNR1	Low
PHA-665752	PHA-665752	0.450806	PRISM	MET	Low
GSK-J4	GSK-J4	0.449187	PRISM	KDM6A, KDM6B	Low
BRD-K88742110:606670	BRD-K88742110	0.445732	CTRP2	HDAC8	Low
epinephrine	epinephrine	0.4375	PRISM	ADRA1A, ADRA1B, ADRA1D, ADRA2A, ADRA2B, ADRA2C, ADRB1, ADRB2, ADRB3, PAH, TNF	Low
sparfloxacin	sparfloxacin	0.436842	PRISM	TOP2A	Low
lenalidomide	lenalidomide	0.436275	PRISM	CDH5, CRBN, PTGS2, TNF, TNFSF11	Low
FR-139317	FR-139317	0.435443	PRISM	EDNRA	Low
ramatroban	ramatroban	0.435294	PRISM	PTGDR2, TBXA2R	Low
BLEOMYCIN:GDSC1:190	BLEOMYCIN	0.434434	GDSC1	dsDNA break induction	Low
bardoxolone methyl:660318	bardoxolone methyl	0.434247	CTRP2		Low
theophylline	theophylline	0.431788	PRISM	#N/A	Low
ciprofibrate	ciprofibrate	0.421769	PRISM	PPARA	Low
sonidegib	sonidegib	0.421118	PRISM	SMO	Low
erastin	erastin	0.42	PRISM	VDAC2	Low
BRD-K27188169:navitoclax (2:1 mol/mol):665818	BRD-K27188169:navitoclax (2:1 mol/mol)	0.419608	CTRP2	BCL2;BCL2L1;BCL2L2	Low
rheochrysidin	rheochrysidin	0.412998	PRISM	PTPN1	Low
cisplatin	cisplatin	0.410256	PRISM	XIAP	Low
JQ-1:MK-0752 (1:1 mol/mol):660253	JQ-1:MK-0752 (1:1 mol/mol)	0.410167	CTRP2	BRDT;APH1A;NCSTN;PSEN1;PSENEN	Low
cinacalcet	cinacalcet	0.409639	PRISM	CASR	Low
FK-3311	FK-3311	0.401154	PRISM	PTGS2	Low
apicidin:61097	apicidin	0.40084	CTRP2	HDAC1;HDAC2;HDAC3;HDAC6;HDAC8	Low
STF-118804	STF-118804	0.398773	PRISM	NAMPT	Low
idazoxan	idazoxan	0.382716	PRISM	ADRA2A	Low
evacetrapib	evacetrapib	0.382716	PRISM	CETP	Low
SID-7969543	SID-7969543	0.375	PRISM	NR5A1	Low
OSI-930:GDSC1:298	OSI-930	0.373016	GDSC1	KIT	Low
ZSTK-474	ZSTK-474	0.371636	PRISM	PIK3CB, PIK3CD, PIK3CG	Low
GSK525762A:660245	GSK525762A	0.366176	CTRP2	BRD2;BRD3;BRD4	Low
tetramethylthiuram-monosulfide	tetramethylthiuram-monosulfide	0.355346	PRISM	#N/A	Low
captamine	captamine	0.354037	PRISM	#N/A	Low
simvastatin	simvastatin	0.351911	PRISM	HMGCR, ITGB2	Low
E7449	E7449	0.345455	PRISM	PARP1, PARP2, TNKS, TNKS2	Low
dienogest	dienogest	0.330189	PRISM	PGR	Low
KD025	KD025	0.325	PRISM	ROCK2	Low
linifanib	linifanib	0.321875	PRISM	CSF1, CSF1R, FLT1, FLT3, FLT4, KDR, KIT, PDGFRB, RET, TEK	Low
licochalcone-a	licochalcone-a	0.320988	PRISM	PTPN1	Low
isoliquiritigenin:25393	isoliquiritigenin	0.32	CTRP2		Low
OTX015:GDSC2:1626	OTX015	0.308962	GDSC2	BRD2, BRD3, BRD4	Low
dichloroacetate	dichloroacetate	0.308861	PRISM	PDK1	Low
CGP-60474:GDSC1:53	CGP-60474	0.304348	GDSC1	CDK1,CDK2,CDK5,CDK7,CDK9, PKC	Low
IDRA-21	IDRA-21	0.251748	PRISM	GRIA1, GRIA2, GRIA3, GRIA4	Low
indoprofen	indoprofen	0.207317	PRISM	CXCR1, CXCR2, PTGS1, PTGS2	Low
desoxycortone	desoxycortone	0.195	PRISM	NR3C1, NR3C2	Low
ginkgolide-a	ginkgolide-a	0.169811	PRISM	GLRA1, GLRB	Low
gastrodin	gastrodin	0.161491	PRISM	#N/A	Low
QL-XI-92:GDSC1:329	QL-XI-92	0.147287	GDSC1	DDR1	Low
SUNITINIB:GDSC1:5	SUNITINIB	0.130435	GDSC1	PDGFR, KIT, VEGFR, FLT3, RET, CSF1R	Low
daclatasvir	daclatasvir	0.080292	PRISM	#N/A	Low
5-hydroxymethyl-tolterodine	5-hydroxymethyl-tolterodine	0.0546875	PRISM	CHRM3	Low
ziprasidone	ziprasidone	0	PRISM	ADRA1A, ADRA1B, ADRA2A, ADRA2B, ADRA2C, CHRM1, CHRM2, CHRM3, CHRM4, CHRM5, DRD1, DRD2, DRD3, DRD4, DRD5, HRH1, HTR1A, HTR1B, HTR1D, HTR1E, HTR2A, HTR2C, HTR3A, HTR6, HTR7, SLC6A4	Low
10-deacetylbaccatin	10-deacetylbaccatin	0	PRISM	#N/A	Low
endo-IWR-1	endo-IWR-1	0	PRISM	TNKS, TNKS2	Low
triptolide	triptolide	0	PRISM	RELA	Low
PP-2	PP-2	0	PRISM	ABL1, LCK, LYN, RIPK2, SRC	Low
LY456236	LY456236	0	PRISM	GRM1	Low
sangivamycin	sangivamycin	0	PRISM	#N/A	Low
L-798,106	L-798,106	0	PRISM	PTGER3	Low
domiphen	domiphen	0	PRISM	#N/A	Low
cholecalciferol	cholecalciferol	0	PRISM	VDR	Low
SAR131675	SAR131675	0	PRISM	FLT4	Low
niclosamide	niclosamide	0	PRISM	STAT3	Low
VLX600	VLX600	0	PRISM	USP14	Low
ZK-93426	ZK-93426	0	PRISM	GABRA1, GABRA2, GABRA3, GABRA5	Low
SDZ-WAG-994	SDZ-WAG-994	0	PRISM	ADORA1	Low
K-858	K-858	0	PRISM	KIF11	Low
NSC-3852	NSC-3852	0	PRISM	HDAC1	Low
CGP-52411	CGP-52411	0	PRISM	EGFR	Low
ZK-93423	ZK-93423	0	PRISM	GABRA1, GABRA2, GABRA3, GABRA5, GABRB2, GABRG2	Low
YM-201636	YM-201636	0	PRISM	#N/A	Low
tiotidine	tiotidine	0	PRISM	HRH2	Low
ARA-G, 9-??-D-ARABINOFURANOSYL GUANINE:GDSC1:427	ARA-G, 9-??-D-ARABINOFURANOSYL GUANINE	0	GDSC1	Anti-metabolite	Low
VENOTOCLAX, ABT-199, VENECLEXTA, GDC-0199:GDSC1:412	VENOTOCLAX, ABT-199, VENECLEXTA, GDC-0199	0	GDSC1	BCL-2 selective	Low
RUXOLITINIB:GDSC1:206	RUXOLITINIB	0	GDSC1	JAK1, JAK2	Low
YM-155:GDSC1:268	YM-155	0	GDSC1	BIRC5	Low
GW-2580:GDSC1:193	GW-2580	0	GDSC1	CSF1R	Low
IMATINIB:GDSC1:34	IMATINIB	0	GDSC1	ABL, KIT, PDGFR	Low
CRIZOTINIB:GDSC1:37	CRIZOTINIB	0	GDSC1	MET, ALK, ROS1	Low
SORAFENIB:GDSC1:30	SORAFENIB	0	GDSC1	PDGFR, KIT, VEGFR, RAF	Low
PHA-665752:GDSC1:6	PHA-665752	0	GDSC1	MET	Low
APO866, FK866:GDSC2:1248	APO866, FK866	0	GDSC2	NAMPT	Low
decitabine:navitoclax (2:1 mol/mol):660180	decitabine:navitoclax (2:1 mol/mol)	0	CTRP2	DNMT1;BCL2;BCL2L1;BCL2L2	Low

## Sheet: Table S2
Table S2 - (A)MoA (B) P-value (C) Corrected P-value (FDR) (D) Dataset of drugs on which enrichement was computed (i.e., High or Low accuracy drugs).
Term	P-value	FDR	type
EGFR inhibitor	5.48076e-14	3.6173e-12	High Accuracy
PDGFR tyrosine kinase receptor inhibitor	9.81447e-10	3.23877e-08	High Accuracy
KIT inhibitor	3.02382e-09	4.98931e-08	High Accuracy
VEGFR inhibitor	2.56836e-09	4.98931e-08	High Accuracy
topoisomerase inhibitor	1.07608e-08	1.42043e-07	High Accuracy
MEK inhibitor	1.57836e-08	1.73619e-07	High Accuracy
FLT3 inhibitor	3.1671e-07	2.61286e-06	High Accuracy
Bcr-Abl kinase inhibitor	2.93459e-07	2.61286e-06	High Accuracy
tubulin polymerization inhibitor	3.32751e-06	2.44017e-05	High Accuracy
src inhibitor	1.77518e-05	0.000117162	High Accuracy
CDK inhibitor	4.97899e-05	0.00029874	High Accuracy
PI3K inhibitor	0.000134106	0.000737582	High Accuracy
NFkB pathway inhibitor	0.000318309	0.00161603	High Accuracy
HDAC inhibitor	0.000404657	0.00190767	High Accuracy
Aurora kinase inhibitor	0.00148737	0.00654442	High Accuracy
DNA alkylating agent	0.00280528	0.0108911	High Accuracy
ribonucleotide reductase inhibitor	0.00280528	0.0108911	High Accuracy
JAK inhibitor	0.00466941	0.0171212	High Accuracy
thymidylate synthase inhibitor	0.00699292	0.0242912	High Accuracy
PARP inhibitor	0.0103011	0.027195	High Accuracy
DNA methyltransferase inhibitor	0.0103011	0.027195	High Accuracy
RNA polymerase inhibitor	0.0103011	0.027195	High Accuracy
STAT inhibitor	0.0103011	0.027195	High Accuracy
antiprotozoal agent	0.0103011	0.027195	High Accuracy
protein synthesis inhibitor	0.0102415	0.027195	High Accuracy
RET tyrosine kinase inhibitor	0.0141634	0.0359532	High Accuracy
ALK tyrosine kinase receptor inhibitor	0.0185472	0.0453376	High Accuracy
membrane integrity inhibitor	0.0234214	0.053304	High Accuracy
RAF inhibitor	0.0234214	0.053304	High Accuracy
dihydrofolate reductase inhibitor	0.0287563	0.0632638	High Accuracy
retinoid receptor agonist	0.0345232	0.0735009	High Accuracy
KIT inhibitor	3.01005e-06	0.000114382	Low Accuracy
PDGFR tyrosine kinase receptor inhibitor	0.00028856	0.00548264	Low Accuracy
RET tyrosine kinase inhibitor	0.000875078	0.00841641	Low Accuracy
VEGFR inhibitor	0.000885938	0.00841641	Low Accuracy
prostanoid receptor antagonist	0.00316763	0.0200617	Low Accuracy
FLT3 inhibitor	0.00269182	0.0200617	Low Accuracy
glucocorticoid receptor agonist	0.0124854	0.0677778	Low Accuracy

## Sheet: Table S3
Table S3 - (A) Cell line name (B) Cell line lineage (C) The cluster in which the cell line fall.
stripped_cell_line_name	lineage	cluster
EFE184	uterus	C1
OVCAR4	ovary	C1
OAW28	ovary	C1
ASPC1	pancreas	C1
HUCCT1	bile_duct	C1
HUPT3	pancreas	C1
HUPT4	pancreas	C1
NCIH2126	lung	C1
NCIH747	colorectal	C1
SU8686	pancreas	C1
PK59	pancreas	C1
NCIH292	lung	C1
NCIH1568	lung	C1
UMUC1	urinary_tract	C1
MKN7	gastric	C1
NCIH2087	lung	C1
OUMS23	colorectal	C1
DETROIT562	upper_aerodigestive	C1
TE9	esophagus	C1
ABC1	lung	C1
NCIH2110	lung	C1
EBC1	lung	C1
HDQP1	breast	C1
HEC251	uterus	C1
TEN	uterus	C1
NCIH1435	lung	C1
NCIH2347	lung	C1
RERFLCKJ	lung	C1
SQ1	lung	C1
NCIH2444	lung	C1
TE10	esophagus	C1
TE1	esophagus	C1
PANC0203	pancreas	C1
BICR56	upper_aerodigestive	C1
BICR16	upper_aerodigestive	C1
PECAPJ49	upper_aerodigestive	C1
BICR6	upper_aerodigestive	C1
BHY	upper_aerodigestive	C1
SCC25	upper_aerodigestive	C1
SNU899	upper_aerodigestive	C1
BICR31	upper_aerodigestive	C1
HT1376	urinary_tract	C1
VMCUB1	urinary_tract	C1
RT4	urinary_tract	C1
HT1197	urinary_tract	C1
SNU1196	bile_duct	C1
SNU308	bile_duct	C1
COLO680N	esophagus	C1
TE6	esophagus	C1
TE14	esophagus	C1
DANG	pancreas	C1
YD38	upper_aerodigestive	C1
SNU1214	upper_aerodigestive	C1
JHU029	upper_aerodigestive	C1
JHU011	upper_aerodigestive	C1
JHU006	#N/A	C1
SCC47	#N/A	C1
93VU	#N/A	C1
LNCAPCLONEFGC	prostate	C2
EFM192A	breast	C2
HCC1428	breast	C2
CAMA1	breast	C2
ZR751	breast	C2
T47D	breast	C2
MDAMB361	breast	C2
KPL1	breast	C2
MCF7	breast	C2
MKN45	gastric	C2
PATU8988S	pancreas	C2
CCK81	colorectal	C2
HCC1419	breast	C2
BT474	breast	C2
HT55	colorectal	C2
2313287	gastric	C2
IM95	gastric	C2
LS1034	colorectal	C2
RCM1	colorectal	C2
NCIH2170	lung	C2
LS180	colorectal	C2
CL34	colorectal	C2
HCC56	colorectal	C2
SNUC4	colorectal	C2
NCIH446	lung	C3
SKNAS	peripheral_nervous_system	C3
SBC5	lung	C3
NCIH522	lung	C3
TOV112D	ovary	C3
NCIH2077	#N/A	C3
SKES1	bone	C3
HMC18	breast	C3
COV434	ovary	C3
OVK18	ovary	C3
NCIH1048	lung	C3
SCC90	#N/A	C3
MFE280	uterus	C3
MFE319	uterus	C3
NCIH358	lung	C3
NCIH727	lung	C3
ONCODG1	ovary	C3
KYSE520	esophagus	C3
NCIH1373	lung	C3
EKVX	lung	C3
SNU1079	bile_duct	C3
NCIH1944	lung	C3
NCIH2073	lung	C3
OVSAHO	ovary	C3
CAOV3	ovary	C3
HEC108	uterus	C3
JHH7	liver	C3
HEP3B217	liver	C3
HUH6	liver	C3
HEC6	uterus	C3
HEC151	uterus	C3
HEC59	uterus	C3
PANC1	pancreas	C3
IALM	lung	C3
SNU1077	uterus	C3
PC3	prostate	C3
SNU46	upper_aerodigestive	C3
JHOS2	ovary	C3
MDAMB436	breast	C3
TOV21G	ovary	C3
JHOC5	ovary	C3
LI7	liver	C3
HCC38	breast	C3
CALU6	lung	C3
NCIH460	lung	C3
A375	skin	C4
SKMEL2	skin	C4
HS939T	skin	C4
RVH421	skin	C4
SKMEL5	skin	C4
UACC257	skin	C4
IGR37	skin	C4
SKMEL3	skin	C4
A2058	skin	C4
COLO741	skin	C4
IGR1	skin	C4
C32	skin	C4
SKMEL30	skin	C4
COLO792	skin	C4
WM88	skin	C4
OSRC2	kidney	C4
RCC10RGB	kidney	C4
NCIH226	lung	C4
NCIH2452	lung	C4
KMRC3	kidney	C4
VMRCRCZ	kidney	C4
CAKI2	kidney	C4
OVTOKO	ovary	C4
HS852T	skin	C4
TM31	central_nervous_system	C4
GOS3	central_nervous_system	C4
CCFSTTG1	central_nervous_system	C4
SJSA1	bone	C4
SNU449	liver	C4
FTC133	thyroid	C4
TCCSUP	urinary_tract	C4
ACCMESO1	lung	C4
SCC9	upper_aerodigestive	C4
NCIH2228	lung	C4
RERFLCAD1	lung	C4
JHH6	liver	C4
SH10TC	gastric	C4
NCIH1792	lung	C4
HCC366	lung	C4
SW1990	pancreas	C4
PK45H	pancreas	C4
SKMES1	lung	C4
CAS1	central_nervous_system	C4
DKMG	central_nervous_system	C4
SW1088	central_nervous_system	C4
HUH28	bile_duct	C4
KALS1	central_nervous_system	C4
SNU423	liver	C4
8305C	thyroid	C4
U118MG	central_nervous_system	C4
BT549	breast	C4
HS729	fibroblast	C4
42MGBA	central_nervous_system	C4
SW579	thyroid	C4
BCPAP	thyroid	C4
LMSU	gastric	C4
BFTC909	kidney	C4
HT1080	soft_tissue	C4
SW1271	lung	C4
TYKNU	ovary	C4
NCIH650	lung	C4
SNU738	central_nervous_system	C4
KPNSI9S	peripheral_nervous_system	C4
RD	soft_tissue	C4
A204	soft_tissue	C4
KNS42	central_nervous_system	C4
HOS	bone	C4
MSTO211H	lung	C4
RERFLCAI	lung	C4
DAOY	central_nervous_system	C4
NCIH1299	lung	C4

## Sheet: Table S4
Table S4 - (A)MoA (B) P-value (C) Corrected P-value (FDR) (D)Drug Cluster.
Term	P-value	FDR	Cluster
EGFR inhibitor	4.32761e-24	2.98605e-22	D1
MEK inhibitor	6.88158e-07	2.37414e-05	D1
HDAC inhibitor	3.00736e-06	6.91693e-05	D1
vitamin D receptor agonist	2.00419e-05	0.000345724	D1
ALK tyrosine kinase receptor inhibitor	3.91931e-05	0.000540865	D1
glucocorticoid receptor agonist	6.76452e-05	0.00077792	D1
DNA inhibitor	0.000172743	0.00170275	D1
protein tyrosine kinase inhibitor	0.000412145	0.00355475	D1
dopamine receptor antagonist	0.000743517	0.00466388	D1
Bcr-Abl kinase inhibitor	0.000706223	0.00466388	D1
src inhibitor	0.000706223	0.00466388	D1
CDK inhibitor	0.000851986	0.00489892	D1
DNA alkylating agent	0.00306127	0.0162483	D1
JAK inhibitor	0.00508904	0.0250817	D1
estrogen receptor antagonist	0.00742441	0.0341523	D1
tumor necrosis factor production inhibitor	0.0109305	0.0396951	D1
HSP inhibitor	0.0109305	0.0396951	D1
KIT inhibitor	0.00936131	0.0396951	D1
DNA methyltransferase inhibitor	0.0109305	0.0396951	D1
PKC inhibitor	0.0248105	0.0815202	D1
bacterial 50S ribosomal subunit inhibitor	0.0248105	0.0815202	D1
AKT inhibitor	0.0304448	0.0954859	D1
topoisomerase inhibitor	7.43374e-11	3.04783e-09	D2
VEGFR inhibitor	5.32412e-10	1.09144e-08	D2
KIT inhibitor	2.83051e-09	3.86836e-08	D2
Aurora kinase inhibitor	1.31256e-07	1.34537e-06	D2
PDGFR tyrosine kinase receptor inhibitor	5.62451e-07	4.6121e-06	D2
tubulin polymerization inhibitor	2.3996e-06	1.63973e-05	D2
CDK inhibitor	4.14298e-06	2.4266e-05	D2
DNA inhibitor	2.06431e-05	0.000105796	D2
FLT3 inhibitor	3.05684e-05	0.000139256	D2
HDAC inhibitor	3.62285e-05	0.000148537	D2
RET tyrosine kinase inhibitor	0.000141772	0.000528424	D2
FGFR inhibitor	0.000332113	0.00113472	D2
ribonucleotide reductase inhibitor	0.000636783	0.00200832	D2
protein synthesis inhibitor	0.00244129	0.00714948	D2
PARP inhibitor	0.00378192	0.00861437	D2
DNA methyltransferase inhibitor	0.00378192	0.00861437	D2
RNA polymerase inhibitor	0.00378192	0.00861437	D2
apoptosis stimulant	0.00378192	0.00861437	D2
RAF inhibitor	0.00878845	0.0189646	D2
dihydrofolate reductase inhibitor	0.0108684	0.0222802	D2
DNA alkylating agent	0.0131421	0.024492	D2
retinoid receptor agonist	0.0131421	0.024492	D2
HMGCR inhibitor	1.39493e-07	7.95108e-06	D3
Bcr-Abl kinase inhibitor	2.42031e-06	6.89787e-05	D3
KIT inhibitor	4.39779e-06	8.35581e-05	D3
PDGFR tyrosine kinase receptor inhibitor	1.47871e-05	0.000210717	D3
FLT3 inhibitor	3.20672e-05	0.000365566	D3
tyrosine kinase inhibitor	0.000232332	0.00220715	D3
src inhibitor	0.00536431	0.0436808	D3
RAF inhibitor	0.00899803	0.0641109	D3
DNA alkylating agent	0.0134519	0.0697053	D3
PI3K inhibitor	0.0128939	0.0697053	D3
VEGFR inhibitor	0.0117451	0.0697053	D3
androgen receptor antagonist	0.0159685	0.0758502	D3
NFkB pathway inhibitor	0.0186689	0.076009	D3
JAK inhibitor	0.0186689	0.076009	D3
tubulin polymerization inhibitor	1.63299e-16	1.71464e-14	D4
PDGFR tyrosine kinase receptor inhibitor	1.96658e-15	1.03245e-13	D4
VEGFR inhibitor	4.6147e-15	1.61514e-13	D4
KIT inhibitor	3.05189e-12	8.01121e-11	D4
topoisomerase inhibitor	2.46532e-11	5.17718e-10	D4
FLT3 inhibitor	4.53274e-06	7.9323e-05	D4
thymidylate synthase inhibitor	1.62476e-05	0.000243715	D4
HSP inhibitor	4.70799e-05	0.000617924	D4
RET tyrosine kinase inhibitor	0.000106111	0.00123796	D4
NFkB pathway inhibitor	0.000138582	0.00132283	D4
MEK inhibitor	0.000138582	0.00132283	D4
FGFR inhibitor	0.000356469	0.0031191	D4
CDK inhibitor	0.000422377	0.00341151	D4
estrogen receptor antagonist	0.00073729	0.00552968	D4
ribonucleotide reductase inhibitor	0.000871396	0.00609977	D4
benzodiazepine receptor agonist	0.00309075	0.01909	D4
HDAC inhibitor	0.00309075	0.01909	D4
membrane integrity inhibitor	0.00544177	0.0317436	D4
acetylcholine receptor agonist	0.00635823	0.0333807	D4
cytochrome P450 inhibitor	0.00635823	0.0333807	D4
adrenergic receptor antagonist	0.00706683	0.0353342	D4
histamine receptor antagonist	0.00798096	0.038091	D4
DNA synthesis inhibitor	0.00940558	0.0429385	D4
DNA alkylating agent	0.0100242	0.0438558	D4
adrenergic receptor agonist	0.0139688	0.0586691	D4
carbonic anhydrase inhibitor	0.0162992	0.0611221	D4
prostanoid receptor antagonist	0.0162992	0.0611221	D4
JAK inhibitor	0.0162992	0.0611221	D4
PARP inhibitor	0.0245758	0.0737273	D4
aromatase inhibitor	0.0245758	0.0737273	D4
microtubule inhibitor	0.0245758	0.0737273	D4
RNA polymerase inhibitor	0.0245758	0.0737273	D4
angiogenesis inhibitor	0.0245758	0.0737273	D4
STAT inhibitor	0.0245758	0.0737273	D4
selective estrogen receptor modulator (SERM)	0.0245758	0.0737273	D4
Bcr-Abl kinase inhibitor	0.0334386	0.0968658	D4
protein synthesis inhibitor	0.0341337	0.0968658	D4

## Sheet: Table S5
Table S5 - (A) DREEP compund identifier (B) Name of the compound (C) Sensitivity Dataset from which the compund come (D) Median DREEP enrichement score on afatinib tolerant cell population (E) Median DREEP enrichement score on afatinib sensitive cell population (F) P-value (G) FDR (H) target of the compunt (I) Mode of Action of the compund (J) Which population the compunt was predicted to spaeicf…
conpound.id	conpound_name	dataset	ES_afatinib_tolerant_population	ES_afatinib_sensitive_population	p.value	fdr	target	moa	population_inhibition
FMK, KIN001-242:GDSC1:231	FMK, KIN001-242	GDSC	0.0412743	-0.0287093	3.83027e-14	2.33072e-11	RSK	Other, kinases	afatinib-sensitive
ACDPP	ACDPP	PRISM	-0.0304461	0.0371165	1.34115e-13	6.24227e-11	GRM5	glutamate receptor antagonist	afatinib-tolerant
SABUTOCLAX, BI-97C1:GDSC2:1849	SABUTOCLAX, BI-97C1	GDSC	-0.0364889	0.0314416	2.23488e-13	6.79962e-11	BCL2, BCL-XL, BFL1, MCL1	Apoptosis regulation	afatinib-tolerant
ouabain:37190	ouabain	CTRP2	-0.0204018	0.039406	4.35874e-13	8.41034e-11	ATP1A1;ATP1A2;ATP1A3;ATP1A4;ATP1B1;ATP1B2;ATP1B3;ATP1B4	cardiac glycoside; inhibitor of the Na+/K+-ATPase	afatinib-tolerant
tamatinib:417818	tamatinib	CTRP2	0.0252437	-0.0377739	6.15286e-13	9.36003e-11	SYK	inhibitor of spleen tyrosine kinase	afatinib-sensitive
TGX-221:GDSC1:94	TGX-221	GDSC	0.0349121	-0.0321444	5.82645e-13	9.36003e-11	PI3Kbeta	PI3K/MTOR signaling	afatinib-sensitive
disulfiram	disulfiram	PRISM	-0.0234851	0.0404179	6.62359e-13	9.48342e-11	ALDH2, DBH	aldehyde dehydrogenase inhibitor, DNA methyltransferase inhibitor, TRPV agonist	afatinib-tolerant
phloretin:24173	phloretin	CTRP2	-0.038482	0.0309866	1.24867e-12	1.65906e-10	SLC5A1	natural product; inhibitor of glucose uptake	afatinib-tolerant
fenretinide	fenretinide	PRISM	-0.0379763	0.0279878	1.29508e-12	1.65906e-10	RARA	apoptosis stimulant, retinoid receptor agonist	afatinib-tolerant
B02:122255	B02	CTRP2	-0.0281895	0.0369973	1.52112e-12	1.68291e-10	RAD51	inhibitor of RAD51	afatinib-tolerant
BELINOSTAT:GDSC1:274	BELINOSTAT	GDSC	-0.0339549	0.0301749	1.48448e-12	1.68291e-10	HDAC1	HDAC inhibitors	afatinib-tolerant
UNC1215:GDSC1:1262	UNC1215	GDSC	0.0251016	-0.0357949	1.66434e-12	1.7613e-10	L3MBTL3	Chromatin other	afatinib-sensitive
naloxone	naloxone	PRISM	-0.0352429	0.0288277	2.70595e-12	2.53318e-10	CREB1, ESR1, OPRD1, OPRK1, OPRM1, TLR4	opioid receptor antagonist	afatinib-tolerant
cytarabine hydrochloride:62690	cytarabine hydrochloride	CTRP2	-0.0347227	0.031597	4.05931e-12	3.23259e-10		inducer of DNA damage	afatinib-tolerant
TW-37:609596	TW-37	CTRP2	-0.0312552	0.0376142	4.18821e-12	3.23259e-10	BCL2;BCL2L1	inhibitor of BCL2 and BCL-xL	afatinib-tolerant
AZD3759:GDSC2:1915	AZD3759	GDSC	0.0301849	-0.0385451	4.66271e-12	3.24258e-10	EGFR	EGFR signaling	afatinib-sensitive
SU11274:606586	SU11274	CTRP2	-0.0206524	0.041623	7.47591e-12	4.43814e-10	MET	inhibitor of MET	afatinib-tolerant
CZC24832:GDSC2:1615	CZC24832	GDSC	0.0278037	-0.0364652	9.92384e-12	5.61735e-10	PI3Kgamma	PI3K/MTOR signaling	afatinib-sensitive
dinaciclib:687578	dinaciclib	CTRP2	-0.0300565	0.0330561	1.07419e-11	5.81015e-10	CDK1;CDK2;CDK5;CDK9	CDKs inhibitors	afatinib-tolerant
ornithine	ornithine	PRISM	0.0385638	-0.025105	1.24257e-11	6.43494e-10	ARG1, ARG2, GATM, GPRC6A, OAT, OAZ1, OAZ2, OAZ3, OTC, SLC25A15, SLC25A2, SLC7A1, SLC7A2, SLC7A3, SLC7A4	NFkB pathway modulator	afatinib-sensitive
quizartinib:640011	quizartinib	CTRP2	-0.0381276	0.0215103	1.39023e-11	6.61379e-10	FLT3	inhibtor of VEGFR3	afatinib-tolerant
saracatinib:606035	saracatinib	CTRP2	0.0303048	-0.0364412	1.41297e-11	6.61379e-10	ABL1;SRC	inhibitor of SRC and ABL1	afatinib-sensitive
AZD8186:GDSC2:1918	AZD8186	GDSC	0.023369	-0.0400733	1.37439e-11	6.61379e-10	PI3Kalpha, PI3Kbeta	PI3K/MTOR signaling	afatinib-sensitive
BRIVANIB:GDSC1:376	BRIVANIB	GDSC	-0.0298846	0.0377701	1.32351e-11	6.61379e-10	VEGFR, PDGFR	VEGFR signaling	afatinib-tolerant
bardoxolone methyl:660318	bardoxolone methyl	CTRP2	-0.0305783	0.0347108	1.54399e-11	6.95938e-10		electrophilic inducer of the NFE2L2-KEAP1 pathway	afatinib-tolerant
LENALIDOMIDE:GDSC1:1020	LENALIDOMIDE	GDSC	0.0424324	-0.0219714	2.28592e-11	8.89446e-10	CRBN	Protein stability and degradation	afatinib-sensitive
3-Cl-AHPC:660796	3-Cl-AHPC	CTRP2	-0.0344087	0.034131	2.35499e-11	8.95634e-10	NR0B2	binder of nuclear receptor SHP	afatinib-tolerant
elocalcitol:660319	elocalcitol	CTRP2	-0.0244072	0.0385455	2.42153e-11	9.0677e-10	VDR	agonist of vitamin D receptor	afatinib-tolerant
BICALUTAMIDE:GDSC1:150	BICALUTAMIDE	GDSC	0.0370405	-0.0252338	4.17285e-11	1.37253e-09	AR	Hormone-related	afatinib-sensitive
SJ-172550:416777	SJ-172550	CTRP2	0.0406639	-0.0225894	4.63464e-11	1.45141e-09	MDM2;TP53	inhibitor of p53-MDM2 interaction	afatinib-sensitive
CD532:GDSC1:449	CD532	GDSC	-0.0408373	0.0215947	4.70863e-11	1.45141e-09	AURKA	Mitosis	afatinib-tolerant
GDC-0941:GDSC1:1527	GDC-0941	GDSC	0.0402055	-0.0259832	4.71083e-11	1.45141e-09	PI3K (class 1)	PI3K/MTOR signaling	afatinib-sensitive
WH-4-023:GDSC1:56	WH-4-023	GDSC	0.0411864	-0.0275397	4.55115e-11	1.45141e-09	SRC, LCK	Other, kinases	afatinib-sensitive
GNF-2:GDSC1:52	GNF-2	GDSC	0.0374049	-0.0279057	5.63694e-11	1.65305e-09	BCR-ABL	ABL signaling	afatinib-sensitive
omacetaxine mepesuccinate:375219	omacetaxine mepesuccinate	CTRP2	-0.0317578	0.0320722	5.98174e-11	1.73328e-09		inhibitor of protein translation by preventing protein elongation	afatinib-tolerant
GSK343, GTPL8240, AOB3680, AK175558:GDSC2:1627	GSK343, GTPL8240, AOB3680, AK175558	GDSC	0.0368732	-0.0246604	8.07373e-11	2.20803e-09	EZH2	Chromatin histone methylation	afatinib-sensitive
PF-3758309:687953	PF-3758309	CTRP2	-0.0271971	0.0373808	8.26181e-11	2.23436e-09	PAK4	inhibitor of serine/threonine p21-activating kinase 4	afatinib-tolerant
NELARABINE:GDSC2:1814	NELARABINE	GDSC	0.0309152	-0.0397403	9.05795e-11	2.39642e-09		DNA replication	afatinib-sensitive
VINCRISTINE:GDSC2:1818	VINCRISTINE	GDSC	-0.0267578	0.0368934	1.24815e-10	3.16458e-09		Mitosis	afatinib-tolerant
erlotinib:PLX-4032 (2:1 mol/mol):660768	erlotinib	CTRP2	0.0360611	-0.0339702	1.31418e-10	3.29765e-09	EGFR;ERBB2;BRAF	EGFR signaling	afatinib-sensitive
TELOMERASE INHIBITOR IX, MST-312, MST 312, MST312:GDSC2:1930	TELOMERASE INHIBITOR IX, MST-312, MST 312, MST312	GDSC	-0.0357212	0.0275084	1.50857e-10	3.70895e-09	Telomerase	Genome integrity	afatinib-tolerant
SPHINGOSINE KINASE 1 INHIBITOR II, PF-543:GDSC1:408	SPHINGOSINE KINASE 1 INHIBITOR II, PF-543	GDSC	0.0195462	-0.0376024	1.63784e-10	3.94702e-09	Sphingosine Kinase	Other, kinases	afatinib-sensitive
PFI-3:GDSC1:1530	PFI-3	GDSC	0.0353598	-0.0308083	2.0847e-10	4.78694e-09	SMARCA2, SMARCA4, PB1	Chromatin other	afatinib-sensitive
PHA-793887:640007	PHA-793887	CTRP2	-0.0219801	0.0375814	2.12556e-10	4.83514e-09	CDK1;CDK2;CDK4;CDK5;CDK7;CDK9	CDKs inhibitors	afatinib-tolerant
naproxen	naproxen	PRISM	-0.0397723	0.0214332	2.25694e-10	4.994e-09	PTGS1, PTGS2	cyclooxygenase inhibitor	afatinib-tolerant
IU1:272805	IU1	CTRP2	-0.0264079	0.0351432	2.5303e-10	5.4024e-09	USP14	inhibitor of the deubiquitinase activity of USP14	afatinib-tolerant
LJI308:GDSC2:2107	LJI308	GDSC	0.0373224	-0.0261658	2.79428e-10	5.91416e-09	RSK2, RSK1, RSK3	PI3K/MTOR signaling	afatinib-sensitive
ML031:96171	ML031	CTRP2	-0.0374003	0.0267701	3.15072e-10	6.36915e-09	S1PR2	inhibitor of sphingosine 1-phosphate receptor 2	afatinib-tolerant
ENTINOSTAT:GDSC2:1593	ENTINOSTAT	GDSC	-0.0322704	0.031644	3.42384e-10	6.77532e-09	HDAC1, HDAC3	HDAC inhibitors	afatinib-tolerant
pevonedistat:411809	pevonedistat	CTRP2	-0.0249366	0.0369836	4.0073e-10	7.44563e-09	NAE1	inhibitor of Nedd-8 activating enzyme	afatinib-tolerant
parbendazole:28172	parbendazole	CTRP2	-0.0362002	0.0258789	4.65446e-10	8.33011e-09		inhibitor of microtubule assembly	afatinib-tolerant
CAY10603:GDSC1:276	CAY10603	GDSC	-0.0332399	0.029987	4.80968e-10	8.42213e-09	HDAC1, HDAC6	HDAC inhibitors	afatinib-tolerant
TOPOTECAN:GDSC2:1808	TOPOTECAN	GDSC	-0.037929	0.0264607	5.48762e-10	9.2756e-09		DNA replication	afatinib-tolerant
epiandrosterone	epiandrosterone	PRISM	0.0320497	-0.0266944	6.36989e-10	1.02678e-08	G6PD	steroid	afatinib-sensitive
FILANESIB:GDSC1:474	FILANESIB	GDSC	-0.036191	0.0279664	6.80749e-10	1.08297e-08	KIF11	Mitosis	afatinib-tolerant
BI-2536:347813	BI-2536	CTRP2	-0.0349847	0.0309752	6.94348e-10	1.09035e-08	PLK1	inhibitor of polo-like kinase 1 (PLK1)	afatinib-tolerant
KX2-391:660779	KX2-391	CTRP2	-0.0306081	0.0337124	7.46523e-10	1.15735e-08	SRC	peptide mimetic; inhibitor of SRC activity in cells	afatinib-tolerant
STF-31:652975	STF-31	CTRP2	-0.0392697	0.0267005	1.24623e-09	1.83839e-08	NAMPT	inhibitor of nicotinamide phosphoribosyltransferase	afatinib-tolerant
dasatinib:52882	dasatinib	CTRP2	0.0361222	-0.0307131	1.29412e-09	1.89024e-08	EPHA2;KIT;LCK;SRC;YES1	inhibitor of SRC, YES1, EPHA2, c-KIT, and LCK	afatinib-sensitive
oligomycin A:411869	oligomycin A	CTRP2	-0.0328304	0.0337636	1.33106e-09	1.92845e-08	ATP5L2	inhibitor of mitochondrial ATP synthase	afatinib-tolerant
VORINOSTAT:GDSC2:1012	VORINOSTAT	GDSC	-0.0353033	0.0297697	1.46958e-09	2.06761e-08	HDAC inhibitor Class I, IIa, IIb, IV	HDAC inhibitors	afatinib-tolerant
PD-173074:GDSC2:1049	PD-173074	GDSC	-0.0283102	0.0345225	1.63689e-09	2.22581e-08	FGFR1, FGFR2, FGFR3	RTK signaling	afatinib-tolerant
GSK591, EPZ015866, GSK3203591:GDSC2:2110	GSK591, EPZ015866, GSK3203591	GDSC	0.0294217	-0.0323717	1.69645e-09	2.2813e-08	PMRT5	Chromatin histone methylation	afatinib-sensitive
CX-5461:GDSC1:300	CX-5461	GDSC	-0.0321031	0.0302047	1.78861e-09	2.36602e-08	RNA Polymerase 1	Other	afatinib-tolerant
AZD4547:GDSC2:1786	AZD4547	GDSC	-0.0316043	0.0327227	2.14163e-09	2.75806e-08	FGFR1, FGFR2, FGFR3	RTK signaling	afatinib-tolerant
VINBLASTINE:GDSC2:1004	VINBLASTINE	GDSC	-0.0232651	0.0376222	2.3488e-09	2.9469e-08	Microtubule destabiliser	Mitosis	afatinib-tolerant
AZD6482:GDSC1:1066	AZD6482	GDSC	0.0389045	-0.0219183	2.52548e-09	3.13364e-08	PI3Kbeta	PI3K/MTOR signaling	afatinib-sensitive
GS-9973:GDSC2:1630	GS-9973	GDSC	0.0338854	-0.0287219	2.53626e-09	3.13364e-08	SYK	Other, kinases	afatinib-sensitive
681640:GDSC2:1046	681640	GDSC	-0.0305141	0.0326429	2.5964e-09	3.17061e-08	WEE1, CHEK1	Cell cycle	afatinib-tolerant
tandutinib:464458	tandutinib	CTRP2	-0.0294102	0.0360172	2.73364e-09	3.27768e-08	FLT3;KIT	inhibitor of c-KIT and VEGFR3	afatinib-tolerant
YK-4-279:GDSC2:1239	YK-4-279	GDSC	-0.0361345	0.0209198	2.76287e-09	3.29648e-08	RNA helicase A	Other	afatinib-tolerant
gemcitabine:411863	gemcitabine	CTRP2	-0.0384217	0.0235256	2.99008e-09	3.48962e-08	CMPK1;RRM1;TYMS	inhibitor of DNA replication; inhibitor of ribonucleotide reductase, thymidylate synthetase, and cytidine monophosphate (UMP-CMP) kinase	afatinib-tolerant
CISPLATIN:GDSC2:1005	CISPLATIN	GDSC	-0.0365646	0.027283	3.45051e-09	3.8703e-08	DNA crosslinker	DNA replication	afatinib-tolerant
nakiterpiosin:417452	nakiterpiosin	CTRP2	-0.035136	0.0283717	3.79301e-09	4.15864e-08		natural product; inhibitor of microtubule assembly	afatinib-tolerant
CHM-1:609674	CHM-1	CTRP2	-0.0318098	0.0303885	4.23935e-09	4.50593e-08		inhibitor of tubulin polymerization	afatinib-tolerant
AZD8931:GDSC2:1549	AZD8931	GDSC	0.0365921	-0.0314767	4.3734e-09	4.60816e-08	EGFR, ERBB2, ERBB3	EGFR signaling	afatinib-sensitive
VELIPARIB:GDSC1:1018	VELIPARIB	GDSC	0.035385	-0.0316356	4.57647e-09	4.76031e-08	PARP1, PARP2	Genome integrity	afatinib-sensitive
dasatinib	dasatinib	PRISM	0.0251016	-0.0379912	5.35773e-09	5.50241e-08	ABL1, ABL2, BLK, EPHA2, FGR, FRK, FYN, HCK, KIT, LCK, LYN, PDGFRB, SRC, SRMS, STAT5B, YES1	Bcr-Abl kinase inhibitor, ephrin inhibitor, KIT inhibitor, PDGFR tyrosine kinase receptor inhibitor, src inhibitor, tyrosine kinase inhibitor	afatinib-sensitive
AR-42:GDSC1:272	AR-42	GDSC	-0.0359786	0.0279679	6.1187e-09	6.17964e-08	HDAC1	HDAC inhibitors	afatinib-tolerant
SB52334:GDSC1:304	SB52334	GDSC	-0.0299557	0.0358354	6.61159e-09	6.51522e-08	ALK5	Other, kinases	afatinib-tolerant
CYTARABINE:GDSC2:1006	CYTARABINE	GDSC	-0.0320909	0.0317368	6.98753e-09	6.72239e-08	Antimetabolite	Other	afatinib-tolerant
ISPINESIB MESYLATE, SB-715992:GDSC1:208	ISPINESIB MESYLATE, SB-715992	GDSC	-0.0270665	0.0375898	6.97303e-09	6.72239e-08	KSP	Mitosis	afatinib-tolerant
ERLOTINIB:GDSC2:1168	ERLOTINIB	GDSC	0.0284171	-0.0380512	7.35065e-09	7.04389e-08	EGFR	EGFR signaling	afatinib-sensitive
pentostatin	pentostatin	PRISM	-0.0357991	0.0256379	8.13286e-09	7.58444e-08	ADA	adenosine deaminase inhibitor, ribonucleotide reductase inhibitor	afatinib-tolerant
DASATINIB:GDSC2:1079	DASATINIB	GDSC	0.0345325	-0.0311077	9.1835e-09	8.3856e-08	ABL, SRC, Ephrins, PDGFR, KIT	Other, kinases	afatinib-sensitive
clofazimine	clofazimine	PRISM	-0.0361902	0.0278419	1.04257e-08	9.14694e-08	#N/A	GK0582 inhibitor	afatinib-tolerant
docetaxel:tanespimycin (2:1 mol/mol):660217	docetaxel	CTRP2	-0.0342162	0.0259767	1.1904e-08	1.02746e-07	HSP90AA1	inhibitor of microtubule assembly;inhibitor of HSP90	afatinib-tolerant
BGT226	BGT226	PRISM	-0.032479	0.0269351	1.22152e-08	1.04904e-07	MTOR, PIK3CA, PIK3CB, PIK3CG	AKT/MTOR/PI3K inhibitors	afatinib-tolerant
PODOPHYLLOTOXIN:GDSC2:1825	PODOPHYLLOTOXIN	GDSC	-0.0284385	0.034699	1.24679e-08	1.0648e-07		Unclassified	afatinib-tolerant
docetaxel:660364	docetaxel	CTRP2	-0.034492	0.0314049	1.26892e-08	1.07241e-07		inhibitor of microtubule assembly	afatinib-tolerant
DCEBIO	DCEBIO	PRISM	-0.0274484	0.0311555	1.40308e-08	1.16956e-07	KCNN2, KCNN3, KCNN4	potassium channel activator	afatinib-tolerant
neopeltolide:411774	neopeltolide	CTRP2	-0.0268358	0.0368102	1.65124e-08	1.34418e-07		inhibitor of cellular respiration	afatinib-tolerant
GSK1904529A:GDSC2:1093	GSK1904529A	GDSC	-0.0348419	0.0261864	1.8238e-08	1.45545e-07	IGF1R, IR	IGF1R signaling	afatinib-tolerant
selumetinib:MK-2206 (8:1 mol/mol):660218	selumetinib	CTRP2	0.0318518	-0.0324167	2.13959e-08	1.65852e-07	MAP2K1;MAP2K2;AKT1	inhibitor of MEK1 and MEK2;inhibitor of AKT1	afatinib-sensitive
THZ-2-102-1:GDSC1:346	THZ-2-102-1	GDSC	-0.0356555	0.0262181	2.27936e-08	1.71233e-07	CDK7	CDKs inhibitors	afatinib-tolerant
AA-COCF3:411724	AA-COCF3	CTRP2	-0.0280542	0.0300879	2.31543e-08	1.73408e-07	FAAH;PLA2G4A;PLA2G4B;PLA2G4C;PLA2G4D	inhibitor of cytosolic phospholipase A2; inhibitor of fatty acid amide hydrolase	afatinib-tolerant
KHS101:660819	KHS101	CTRP2	-0.024961	0.035982	2.77956e-08	2.01953e-07	TACC3	binder of TACC3, a component of the centrosome and mitotic spindle	afatinib-tolerant
MITOXANTRONE:GDSC2:1810	MITOXANTRONE	GDSC	-0.0381474	0.0262765	2.82443e-08	2.03996e-07		DNA replication	afatinib-tolerant
evodiamine	evodiamine	PRISM	-0.0310306	0.0311742	2.87462e-08	2.06396e-07	TRPV1	ATPase inhibitor, TRPV agonist	afatinib-tolerant
thiamine	thiamine	PRISM	-0.0333896	0.021149	3.11385e-08	2.20965e-07	SLC19A2, SLC19A3, TPK1	vitamin B	afatinib-tolerant
GEFITINIB:GDSC2:1010	GEFITINIB	GDSC	0.0398739	-0.024228	3.13881e-08	2.21445e-07	EGFR	EGFR signaling	afatinib-sensitive
BRD-K66532283:376693	BRD-K66532283	CTRP2	-0.0331467	0.0275661	3.79071e-08	2.60421e-07	HDAC1;HDAC2	HDAC inhibitors	afatinib-tolerant
NVP-231:660331	NVP-231	CTRP2	-0.0258044	0.0359908	3.95044e-08	2.70094e-07	CERK	inhibitor of ceramide kinase	afatinib-tolerant
oligomycin-a	oligomycin-a	PRISM	-0.0318281	0.0298709	4.35127e-08	2.93379e-07	ATP5A1	ATP synthase inhibitor, ATPase inhibitor	afatinib-tolerant
A-674563	A-674563	PRISM	-0.0332108	0.0273854	6.5267e-08	4.19155e-07	AKT1, PKIA, PRKACA	AKT/MTOR/PI3K inhibitors	afatinib-tolerant
OXALIPLATIN:GDSC2:1089	OXALIPLATIN	GDSC	-0.0339679	0.025966	6.72082e-08	4.30486e-07	DNA alkylating agent	DNA replication	afatinib-tolerant
SB-218795	SB-218795	PRISM	0.0288487	-0.0283854	7.14551e-08	4.51745e-07	TACR3	tachykinin antagonist	afatinib-sensitive
chlorambucil:25334	chlorambucil	CTRP2	-0.0372605	0.0201677	7.25215e-08	4.57299e-07		DNA alkylator	afatinib-tolerant
DOCETAXEL:GDSC2:1819	DOCETAXEL	GDSC	-0.0312254	0.0296895	7.93137e-08	4.92473e-07	Microtubule stabiliser	Mitosis	afatinib-tolerant
DINACICLIB:GDSC2:1180	DINACICLIB	GDSC	-0.0235798	0.0345321	8.31955e-08	5.1007e-07	CDK1, CDK2, CDK5, CDK9	CDKs inhibitors	afatinib-tolerant
KU-0063794:606363	KU-0063794	CTRP2	-0.028275	0.0349824	8.70586e-08	5.2843e-07	MTOR	AKT/MTOR/PI3K inhibitors	afatinib-tolerant
Ko-143:418172	Ko-143	CTRP2	-0.029372	0.0355225	9.02529e-08	5.46457e-07	ABCG2	inhibitor of breast cancer resistance protein multidrug transporter (BCRP)	afatinib-tolerant
GSK461364:649862	GSK461364	CTRP2	-0.035194	0.0266658	9.16261e-08	5.53394e-07	PLK1	inhibitor of polo-like kinase 1 (PLK1)	afatinib-tolerant
SCH-79797:375264	SCH-79797	CTRP2	-0.0378655	0.0220405	9.60538e-08	5.72732e-07	F2R	antagonist of proteinase-activated receptor 1 (PAR1)	afatinib-tolerant
norethindrone-acetate	norethindrone-acetate	PRISM	0.0347899	-0.0241623	1.02809e-07	6.01531e-07	#N/A	progesterone receptor agonist	afatinib-sensitive
tanespimycin:gemcitabine (1:1 mol/mol):660216	tanespimycin	CTRP2	-0.0341917	0.0273231	1.12119e-07	6.47921e-07	HSP90AA1;CMPK1;RRM1;TYMS	inhibitor of HSP90;inhibitor of DNA replication; inhibitor of ribonucleotide reductase, thymidylate synthetase, and cytidine monophosphate (UMP-CMP) kinase	afatinib-tolerant
BI-78D3	BI-78D3	PRISM	-0.0314079	0.0261658	1.12335e-07	6.47921e-07	MAPK8	JNK inhibitor	afatinib-tolerant
IKK-2-INHIBITOR-V:GDSC1:442	IKK-2-INHIBITOR-V	GDSC	-0.0295202	0.0332303	1.18638e-07	6.74682e-07	IKKb	Other, kinases	afatinib-tolerant
indisulam	indisulam	PRISM	-0.0272552	0.0334248	1.19323e-07	6.76998e-07	CA1, CA12, CA14, CA2, CA6, CA7, CA9	CDKs inhibitors	afatinib-tolerant
YM-201636:GDSC1:310	YM-201636	GDSC	-0.0288205	0.0332349	1.41716e-07	7.76887e-07	PIKFYVE	PI3K/MTOR signaling	afatinib-tolerant
levocarnitine	levocarnitine	PRISM	0.0335088	-0.0237708	1.44394e-07	7.86251e-07	#N/A	FALSE	afatinib-sensitive
rigosertib:660397	rigosertib	CTRP2	-0.0350046	0.0268858	1.47965e-07	7.98549e-07	PIK3CA;PIK3CB;PLK1	inhibitor of polo-like kinase 1; inhibitor of PI3K catalytic subunits alpha and beta	afatinib-tolerant
BUPARLISIB:GDSC2:1873	BUPARLISIB	GDSC	-0.0312903	0.026958	1.47401e-07	7.98549e-07	PI3Kalpha, PI3Kdelta, PI3Kbeta, PI3Kgamma	AKT/MTOR/PI3K inhibitors	afatinib-tolerant
OSIMERTINIB:GDSC2:1919	OSIMERTINIB	GDSC	0.034806	-0.0297731	1.56494e-07	8.33491e-07	EGFR	EGFR signaling	afatinib-sensitive
PF-04457845	PF-04457845	PRISM	-0.0243888	0.0338545	1.73351e-07	9.11311e-07	FAAH	FAAH inhibitor	afatinib-tolerant
SGC0946:GDSC1:1264	SGC0946	GDSC	0.0194538	-0.0352422	1.7527e-07	9.19414e-07	DOT1L	Chromatin histone methylation	afatinib-sensitive
SINULARIN:GDSC2:1838	SINULARIN	GDSC	0.0373728	-0.0290416	1.90587e-07	9.82817e-07		Unclassified	afatinib-sensitive
hexaminolevulinate	hexaminolevulinate	PRISM	-0.0349801	0.018285	2.06339e-07	1.05069e-06	#N/A	FALSE	afatinib-tolerant
AZ20	AZ20	PRISM	-0.0251879	0.0356176	2.27938e-07	1.14866e-06	ATR, MTOR	ATR kinase inhibitor	afatinib-tolerant
MASITINIB:GDSC1:292	MASITINIB	GDSC	-0.0333659	0.0269057	3.57383e-07	1.70229e-06	KIT, PDGFRA, PDGFRB	RTK signaling	afatinib-tolerant
torin-2	torin-2	PRISM	-0.0337311	0.023605	4.24505e-07	1.97561e-06	MTOR	AKT/MTOR/PI3K inhibitors	afatinib-tolerant
A-83-01:GDSC1:477	A-83-01	GDSC	0.0207464	-0.0365336	5.78331e-07	2.58286e-06	TGFB	Other	afatinib-sensitive
gefitinib:52926	gefitinib	CTRP2	0.0308686	-0.0335626	7.18733e-07	3.14075e-06	AKT1;EGFR	EGFR signaling	afatinib-sensitive
ZOLEDRONATE, ZOLEDRONIC ACID, ZOMETA, RECLAST:GDSC2:1802	ZOLEDRONATE, ZOLEDRONIC ACID, ZOMETA, RECLAST	GDSC	0.0301566	-0.0265565	7.40421e-07	3.21819e-06		Unclassified	afatinib-sensitive
BMS-387032	BMS-387032	PRISM	-0.0282368	0.0279011	7.44456e-07	3.22996e-06	CDK2, CDK7, CDK9	CDKs inhibitors	afatinib-tolerant
SARACATINIB:GDSC1:38	SARACATINIB	GDSC	0.0311154	-0.0324496	7.46887e-07	3.23474e-06	ABL, SRC	Other, kinases	afatinib-sensitive
SU-11274:GDSC1:285	SU-11274	GDSC	-0.0345378	0.0205519	9.78487e-07	4.14198e-06	MET	RTK signaling	afatinib-tolerant
PHENFORMIN:GDSC1:196	PHENFORMIN	GDSC	-0.0218648	0.0332651	1.04409e-06	4.38159e-06	Biguanide agent	Other	afatinib-tolerant
M-344	M-344	PRISM	-0.0219183	0.0353083	1.11394e-06	4.63473e-06	#N/A	HDAC inhibitors	afatinib-tolerant
TENOVIN-6:GDSC1:342	TENOVIN-6	GDSC	-0.0260963	0.033013	1.18236e-06	4.89433e-06	SIRT	Chromatin histone acetylation	afatinib-tolerant
lacitol	lacitol	PRISM	0.0317532	-0.0230802	1.20749e-06	4.98141e-06	#N/A	osmosis stimulant	afatinib-sensitive
obatoclax:606142	obatoclax	CTRP2	-0.035932	0.0237712	1.24593e-06	5.10539e-06	BCL2;BCL2L1;MCL1	inhibitor of MCL1, BCL2, and BCL-xL	afatinib-tolerant
I-BET151:660206	I-BET151	CTRP2	-0.0368426	0.0227059	1.25662e-06	5.1319e-06	BRD2;BRD3;BRD4	inhibitor of bromodomain (BRD) and extra-C terminal domain (BET) proteins	afatinib-tolerant
BRD-K61166597:348633	BRD-K61166597	CTRP2	-0.0300741	0.0290328	1.40686e-06	5.69766e-06		HDAC inhibitors	afatinib-tolerant
SB 505124:GDSC1:1194	SB 505124	GDSC	-0.0325859	0.0259412	1.42391e-06	5.74759e-06	TGFBR1, ACVR1B, ACVR1C	RTK signaling	afatinib-tolerant
TMC-353121	TMC-353121	PRISM	-0.0303682	0.0288568	1.42896e-06	5.75844e-06	#N/A	RSV fusion inhibitor	afatinib-tolerant
masitinib	masitinib	PRISM	-0.0236807	0.0329232	1.48465e-06	5.92401e-06	FGFR3, KIT, PDGFRA, PDGFRB	KIT inhibitor, PDGFR tyrosine kinase receptor inhibitor, src inhibitor	afatinib-tolerant
GW-405833:375447	GW-405833	CTRP2	-0.0304377	0.0321982	1.68997e-06	6.67758e-06	CNR2	partial agonist of cannabinoid receptor 2	afatinib-tolerant
I-BET-762:GDSC1:275	I-BET-762	GDSC	-0.0337319	0.0263728	1.97926e-06	7.64684e-06	BRD2, BRD3, BRD4	Chromatin other	afatinib-tolerant
GSK-3 inhibitor IX:52582	GSK-3 inhibitor IX	CTRP2	0.0310772	-0.0273231	2.42059e-06	9.21861e-06		inhibitor of JAK/STAT signaling	afatinib-sensitive
oridonin	oridonin	PRISM	-0.0312552	0.0299549	2.43324e-06	9.22509e-06	BCL2	BCL inhibitor	afatinib-tolerant
leptomycin B:660086	leptomycin B	CTRP2	-0.0247021	0.0323182	2.50006e-06	9.449e-06	XPO1	inhibitor of exportin 1	afatinib-tolerant
NMS-1286937	NMS-1286937	PRISM	-0.0226883	0.0331868	2.53501e-06	9.56624e-06	FLT3, PLK1, PLK2, PLK3	PLK inhibitor	afatinib-tolerant
FERb-033	FERb-033	PRISM	-0.0251566	0.0304099	2.72165e-06	1.01603e-05	ERBB2	EGFR inhibitor	afatinib-tolerant
tivozanib:418170	tivozanib	CTRP2	-0.0325233	0.0288957	2.81937e-06	1.04609e-05	FLT1;FLT3;KDR	inhibitor of VEGFRs	afatinib-tolerant
EPZ004777:GDSC2:1237	EPZ004777	GDSC	0.0329282	-0.0299599	3.65412e-06	1.31182e-05	DOT1L	Chromatin histone methylation	afatinib-sensitive
SIROLIMUS:GDSC1:3	SIROLIMUS	GDSC	0.0218373	-0.0345451	4.65889e-06	1.62927e-05	MTORC1	PI3K/MTOR signaling	afatinib-sensitive
dorzolamide	dorzolamide	PRISM	-0.0240787	0.0321776	5.33744e-06	1.83493e-05	CA1, CA12, CA14, CA2, CA4, CA7	carbonic anhydrase inhibitor	afatinib-tolerant
OXALIPLATIN:GDSC2:1806	OXALIPLATIN	GDSC	-0.0293102	0.0287777	6.22839e-06	2.09172e-05	DNA alkylating agent	DNA replication	afatinib-tolerant
SNS-032:606254	SNS-032	CTRP2	-0.0278449	0.0266451	8.68454e-06	2.81093e-05	CDK16;CDK17;CDK2;CDK7;CDK9;CDKL5	CDKs inhibitors	afatinib-tolerant
BRD-A02303741:659371	BRD-A02303741	CTRP2	-0.0270046	0.0287613	9.77389e-06	3.11383e-05	DOT1L	inhibitor of histone methyltransferases	afatinib-tolerant
XMD11-85H:GDSC1:1158	XMD11-85H	GDSC	0.0319969	-0.0279542	1.0081e-05	3.20327e-05	BRSK2, FLT4, MARK4, PRKCD, RET, SRPK1	Other, kinases	afatinib-sensitive
afobazole	afobazole	PRISM	0.0292383	-0.0271642	1.02245e-05	3.24464e-05	#N/A	anxiolytic	afatinib-sensitive
ML029:350548	ML029	CTRP2	-0.0242254	0.0352976	1.03939e-05	3.28554e-05		inhibitor of antigen receptor-mediated NFkappaB activity	afatinib-tolerant
PIK-93:GDSC1:303	PIK-93	GDSC	-0.0339007	0.0256165	1.07795e-05	3.38984e-05	PI3Kgamma	AKT/MTOR/PI3K inhibitors	afatinib-tolerant
N9-isopropylolomoucine:45093	N9-isopropylolomoucine	CTRP2	-0.0242857	0.0312162	1.13114e-05	3.54793e-05	CCNB1;CDK1;CDK5;CDK5R1	CDKs inhibitors	afatinib-tolerant
METHOTREXATE:GDSC1:1008	METHOTREXATE	GDSC	-0.0302376	0.0271291	1.22303e-05	3.79216e-05	Antimetabolite	DNA replication	afatinib-tolerant
BRD-K09587429:416842	BRD-K09587429	CTRP2	0.0312032	-0.0236677	1.31861e-05	4.05239e-05		product of diversity oriented synthesis	afatinib-sensitive
7-hydroxystaurosporine	7-hydroxystaurosporine	PRISM	0.0361016	-0.0275542	1.41168e-05	4.30579e-05	CHEK1, MARK3, PDPK1	CDK inhibitor, CHK inhibitor, PKC inhibitor	afatinib-sensitive
CHIR-99021	CHIR-99021	PRISM	0.0338121	-0.00156455	1.64914e-05	4.9617e-05	CDK1, GSK3A, GSK3B, MAPK1	glycogen synthase kinase inhibitor	afatinib-sensitive
adefovir-dipivoxil	adefovir-dipivoxil	PRISM	-0.0230328	0.0314492	1.68511e-05	5.05741e-05	#N/A	DNA polymerase inhibitor	afatinib-tolerant
saracatinib	saracatinib	PRISM	0.0309511	-0.0285248	2.04443e-05	6.02437e-05	ABL1, LCK, SRC, YES1	src inhibitor	afatinib-sensitive
AZD4547:660325	AZD4547	CTRP2	-0.0366394	0.0222177	2.05686e-05	6.04637e-05	FGFR1;FGFR2;FGFR3	inhibitor of fibroblast growth factor receptors	afatinib-tolerant
BAY-11-7082	BAY-11-7082	PRISM	-0.0346318	0.0229859	3.20946e-05	8.92041e-05	RELA	NFkB pathway inhibitor	afatinib-tolerant
MK-1775:GDSC2:1179	MK-1775	GDSC	-0.032605	0.023929	5.92414e-05	0.00015488	WEE1, PLK1	Cell cycle	afatinib-tolerant
pibenzimol	pibenzimol	PRISM	-0.0296944	0.027314	6.29503e-05	0.000163349	#N/A	DNA inhibitor	afatinib-tolerant
NVP-ADW742:GDSC2:1932	NVP-ADW742	GDSC	-0.0298014	0.0269026	6.55974e-05	0.000169495	IGF1R	IGF1R signaling	afatinib-tolerant
cimetidine	cimetidine	PRISM	-0.0303048	0.0264813	6.6718e-05	0.000171843	HRH2, SLC29A4, SLC47A1, SLC47A2	histamine receptor antagonist	afatinib-tolerant
7-aminocephalosporanic-acid	7-aminocephalosporanic-acid	PRISM	0.028893	-0.0270107	7.79592e-05	0.000197718	#N/A	beta lactamase inhibitor	afatinib-sensitive
uprosertib	uprosertib	PRISM	-0.0268335	0.0284794	9.54772e-05	0.000235931	AKT1, AKT2, AKT3	AKT/MTOR/PI3K inhibitors	afatinib-tolerant
amoxicillin	amoxicillin	PRISM	-0.021618	0.0315286	0.000103005	0.000252737	CYP2C19, SLC15A1, SLC15A2, SLC22A6	penicillin binding protein inhibitor	afatinib-tolerant
semaxanib	semaxanib	PRISM	-0.0270481	0.0289396	0.000163963	0.000382267	FGFR1, FLT1, KDR, KIT, PDGFRA, PDGFRB, RET	VEGFR inhibitor	afatinib-tolerant
SN-38:GDSC1:1494	SN-38	GDSC	-0.0223827	0.0324385	0.000179697	0.000414973	TOP1	DNA replication	afatinib-tolerant
DVD-111	DVD-111	PRISM	-0.0289251	0.0253736	0.000209256	0.000477346	#N/A	FALSE	afatinib-tolerant
GALLIBISCOQUINAZOLE:GDSC2:1830	GALLIBISCOQUINAZOLE	GDSC	0.0339565	-0.0279396	0.000225962	0.000510195		Unclassified	afatinib-sensitive
BCL-LZH-4:688516	BCL-LZH-4	CTRP2	0.0290038	-0.0281448	0.00024586	0.000552052		inhibitor of BCL2, BCL-xL, and MCL1	afatinib-sensitive
selumetinib:GDC-0941 (4:1 mol/mol):660174	selumetinib	CTRP2	0.0329473	-0.0272846	0.000253758	0.00056613	MAP2K1;MAP2K2;PIK3CA;PIK3CB;PIK3CD;PIK3CG	inhibitor of MEK1 and MEK2;inhibitor of PI3K kinase activity	afatinib-sensitive
daclatasvir	daclatasvir	PRISM	0.0284194	-0.0242284	0.000288455	0.000638272	#N/A	HCV inhibitor	afatinib-sensitive
idronoxil	idronoxil	PRISM	-0.02455	0.0318915	0.000293176	0.000647542	ENOX2, SPHK1	XIAP inhibitor	afatinib-tolerant
dacomitinib	dacomitinib	PRISM	0.0263636	-0.0325371	0.000310541	0.000679116	EGFR, ERBB2, ERBB4	EGFR signaling	afatinib-sensitive
niridazole	niridazole	PRISM	0.0306035	-0.023296	0.000316218	0.000689672	#N/A	phosphofructokinase inhibitor	afatinib-sensitive
nitrocaramiphen	nitrocaramiphen	PRISM	-0.0297578	0.0267773	0.000362074	0.000777837	CHRM1	cholinergic receptor antagonist	afatinib-tolerant
PACLITAXEL:GDSC1:11	PACLITAXEL	GDSC	0.0288189	-0.0281868	0.000382515	0.000818858	Microtubule stabiliser	Mitosis	afatinib-sensitive
BAY-11-7085	BAY-11-7085	PRISM	0.0292063	-0.025919	0.000467822	0.000987578	NFKBIA	NFkB pathway inhibitor	afatinib-sensitive
FR-180204:GDSC1:263	FR-180204	GDSC	0.0332185	-0.0265393	0.000544205	0.00113407	ERK1, ERK2	ERK MAPK signaling	afatinib-sensitive
TPCA-1	TPCA-1	PRISM	-0.0300321	0.0262972	0.000697145	0.00141996	IKBKB	IKK inhibitor	afatinib-tolerant
lorlatinib	lorlatinib	PRISM	0.0223598	-0.0309614	0.000697886	0.00142028	ALK	ALK tyrosine kinase receptor inhibitor	afatinib-sensitive
Mdivi-1:215497	Mdivi-1	CTRP2	-0.0288564	0.0227716	0.000912293	0.00180384	DNM1	inhibitor of dynamin 1; inhibitor of mitrochondrial division inhibitor	afatinib-tolerant
D-4476	D-4476	PRISM	-0.0289519	0.0235565	0.000984914	0.00193798	CSNK1A1, CSNK1D, TGFB1	TGF beta receptor inhibitor	afatinib-tolerant
bentazepam	bentazepam	PRISM	-0.026508	0.0254767	0.00103629	0.00202923	#N/A	benzodiazepine receptor agonist	afatinib-tolerant
cabozantinib:660840	cabozantinib	CTRP2	-0.031427	0.0229305	0.00108175	0.00211315	FLT3;KDR;MET;RET	inhibitor of c-MET, VEGFR2/3, and RET	afatinib-tolerant
tipiracil	tipiracil	PRISM	-0.0258556	0.0248541	0.00143768	0.00274026	TYMP	thymidine phosphorylase inhibitor	afatinib-tolerant
AMG-208	AMG-208	PRISM	-0.0277678	0.0277089	0.00192258	0.0036052	MET	tyrosine kinase inhibitor	afatinib-tolerant
WZ8040	WZ8040	PRISM	0.0271467	-0.0283472	0.00205245	0.00382516	EGFR	EGFR signaling	afatinib-sensitive
FULVESTRANT:GDSC2:1200	FULVESTRANT	GDSC	0.0310856	-0.0218591	0.00278059	0.00504318	ESR	Hormone-related	afatinib-sensitive
LINSITINIB:GDSC2:1510	LINSITINIB	GDSC	-0.0298251	0.0242204	0.00297389	0.00534993	IGF1R	IGF1R signaling	afatinib-tolerant
thiram	thiram	PRISM	-0.0310046	0.0241642	0.00307255	0.00551112	JAK2	FALSE	afatinib-tolerant
ZM-306416	ZM-306416	PRISM	0.0215821	-0.0311467	0.00385774	0.0067894	EGFR, FLT1, FLT4, KDR	EGFR signaling	afatinib-sensitive
TASELISIB:GDSC2:1561	TASELISIB	GDSC	0.024618	-0.0323422	0.00387686	0.00681811	PI3K (beta sparing)	PI3K/MTOR signaling	afatinib-sensitive
romidepsin	romidepsin	PRISM	0.0273461	-0.0262349	0.00431203	0.00752904	HDAC1, HDAC2, HDAC3, HDAC4, HDAC5, HDAC6, HDAC7, HDAC8, HDAC9	HDAC inhibitor	afatinib-sensitive
afatinib:606135	afatinib	CTRP2	0.0218312	-0.0312532	0.00507272	0.00876296	EGFR;ERBB2	EGFR signaling	afatinib-sensitive
istradefylline:687694	istradefylline	CTRP2	0.0272819	-0.0248816	0.00555498	0.00953513	ADORA2A	antagonist of the adenosine A2A receptor	afatinib-sensitive
temoporfin	temoporfin	PRISM	-0.0252177	0.0283365	0.00844435	0.0140168	#N/A	radical formation stimulant	afatinib-tolerant
trifluoperazine:26914	trifluoperazine	CTRP2	-0.0288701	0.0269473	0.0100087	0.0163718	DRD2	antagonist of dopamine receptor D2	afatinib-tolerant
selumetinib:piperlongumine (8:1 mol/mol):660220	selumetinib	CTRP2	0.0305859	-0.0205898	0.0124113	0.0198483	MAP2K1;MAP2K2	inhibitor of MEK1 and MEK2;natural product; modulator of ROS levels	afatinib-sensitive
SB-239063	SB-239063	PRISM	-0.0174439	0.0295833	0.0126183	0.0200955	MAPK11, MAPK14, PTGS2	p38 MAPK inhibitor	afatinib-tolerant
OSI-027	OSI-027	PRISM	-0.0151574	0.0278778	0.0133452	0.0210787	MTOR	AKT/MTOR/PI3K inhibitors	afatinib-tolerant
chloropyramine	chloropyramine	PRISM	-0.0269832	0.0235031	0.0165999	0.0258174	HRH1	histamine receptor antagonist	afatinib-tolerant
LY2784544	LY2784544	PRISM	-0.0229893	0.0278438	0.018057	0.0277994	JAK2, JAK3	JAK inhibitor	afatinib-tolerant
YM-155:GDSC2:1941	YM-155	GDSC	-0.0207517	0.0327074	0.0195006	0.0298144	BIRC5	Apoptosis regulation	afatinib-tolerant
BIBR-1532:GDSC2:2043	BIBR-1532	GDSC	0.0271612	-0.0245798	0.0241223	0.0362878	TERT	Genome integrity	afatinib-sensitive
Y-39983	Y-39983	PRISM	-0.0294408	0.0308266	0.0250496	0.0375435	ROCK1, ROCK2	rho associated kinase inhibitor	afatinib-tolerant
sulfasalazine	sulfasalazine	PRISM	-0.0247632	0.0284794	0.028248	0.0418731	ACAT1, ALOX5, CHUK, IKBKB, PLA2G1B, PPARG, PTGS1, PTGS2, SLC46A1, SLC7A11, TBXAS1	cyclooxygenase inhibitor	afatinib-tolerant
tofogliflozin	tofogliflozin	PRISM	-0.024518	0.0261658	0.0289866	0.0428115	GCK	sodium/glucose cotransporter inhibitor	afatinib-tolerant
nithiamide	nithiamide	PRISM	0.025424	-0.0206982	0.0302282	0.0444833	#N/A	bacterial DNA inhibitor	afatinib-sensitive
terbutaline	terbutaline	PRISM	0.027893	-0.0201516	0.0359795	0.0518804	ADRB2	adrenergic receptor agonist	afatinib-sensitive
stattic	stattic	PRISM	0.0258044	-0.0165642	0.038068	0.0545365	#N/A	FALSE	afatinib-sensitive
BAM7:GDSC1:552	BAM7	GDSC	0.0276738	-0.026016	0.0387004	0.0553448	Bax activator	Other	afatinib-sensitive
BRD-K71935468:58566	BRD-K71935468	CTRP2	-0.0231826	0.0254305	0.0396292	0.056474		inducer of ROS	afatinib-tolerant
GSK2110183:GDSC2:1912	GSK2110183	GDSC	-0.0190917	0.0258633	0.0399034	0.0568315	AKT1, AKT2, AKT3	AKT/MTOR/PI3K inhibitors	afatinib-tolerant
selumetinib:JQ-1 (4:1 mol/mol):660177	selumetinib	CTRP2	0.0266341	-0.0264389	0.040502	0.0576503	MAP2K1;MAP2K2;BRDT	inhibitor of MEK1 and MEK2;inhibitor of bromodomain (BRD) and extra-C terminal domain (BET) proteins	afatinib-sensitive
DMOG, DIMETHYLOXALYLGLCINE:GDSC1:165	DMOG, DIMETHYLOXALYLGLCINE	GDSC	0.0277227	-0.0299656	0.04694	0.0661181	HIF-PH	Metabolism	afatinib-sensitive
selumetinib:vorinostat (8:1 mol/mol):660176	selumetinib	CTRP2	0.0315118	-0.0178361	0.0592042	0.0817838	MAP2K1;MAP2K2;HDAC1;HDAC2;HDAC3;HDAC6;HDAC8	inhibitor of MEK1 and MEK2;inhibitor of HDAC1, HDAC2, HDAC3, HDAC6, and HDAC8	afatinib-sensitive
loxistatin-acid	loxistatin-acid	PRISM	-0.0282017	0.022885	0.061587	0.0847867	CTSB	cysteine peptidase inhibitor	afatinib-tolerant
UPROSERTIB:GDSC2:1553	UPROSERTIB	GDSC	-0.0244744	0.0245183	0.0670753	0.0912584	AKT1, AKT2, AKT3	AKT/MTOR/PI3K inhibitors	afatinib-tolerant
GDC-0068	GDC-0068	PRISM	-0.0257937	0.0221627	0.0702079	0.094884	AKT1, AKT2, AKT3, PRKG1	AKT/MTOR/PI3K inhibitors	afatinib-tolerant

## Sheet: Table S6
Table S6 - (A) Replicate number (B) Conentration of the drug spacified in the column F (C) Afatinib conentration (D) Measured cell viability (E) Estimeted Loewe score (F) Drug tested in combination with Afatinib.
replicate	[drug of col. F] (µM)	[Afatinib] (µM)	Cell viability (%)	Loewe_score	drug
1	0.1	0	0.533219	NA [single dose]	Uprosertib
1	0.4	0	0.490997	NA [single dose]	Uprosertib
1	1.1	0	0.444248	NA [single dose]	Uprosertib
1	3.3	0	0.31803	NA [single dose]	Uprosertib
1	10	0	0.220977	NA [single dose]	Uprosertib
1	0	1	0.550776	NA [single dose]	Uprosertib
1	0	2	0.456029	NA [single dose]	Uprosertib
1	0	4	0.30341	NA [single dose]	Uprosertib
1	0	8	0.251312	NA [single dose]	Uprosertib
1	0	16	0.235525	NA [single dose]	Uprosertib
1	0.1	1	0.332536	15.3192	Uprosertib
1	0.1	2	0.238762	16.8898	Uprosertib
1	0.1	4	0.201506	11.9593	Uprosertib
1	0.1	8	0.215244	4.40672	Uprosertib
1	0.1	16	0.164967	5.85742	Uprosertib
1	0.3	1	0.219639	20.171	Uprosertib
1	0.3	2	0.213551	16.223	Uprosertib
1	0.3	4	0.23947	7.27576	Uprosertib
1	0.3	8	0.253801	0.340323	Uprosertib
1	0.3	16	0.179664	4.32777	Uprosertib
1	1.1	1	0.247982	11.9451	Uprosertib
1	1.1	2	0.199859	14.0136	Uprosertib
1	1.1	4	0.248559	4.87508	Uprosertib
1	1.1	8	0.2145	3.82892	Uprosertib
1	1.1	16	0.173764	4.78281	Uprosertib
1	3.3	1	0.171137	13.6476	Uprosertib
1	3.3	2	0.184353	10.9264	Uprosertib
1	3.3	4	0.228212	4.23831	Uprosertib
1	3.3	8	0.204145	3.78403	Uprosertib
1	3.3	16	0.167832	4.99149	Uprosertib
1	10	1	0.149228	10.0912	Uprosertib
1	10	2	0.154633	8.98686	Uprosertib
1	10	4	0.213943	2.11178	Uprosertib
1	10	8	0.181667	4.03343	Uprosertib
1	10	16	0.205549	0.302075	Uprosertib
2	0.1	0	58.5563	NA [single dose]	Uprosertib
2	0.3	0	45.7236	NA [single dose]	Uprosertib
2	0.9	0	44.117	NA [single dose]	Uprosertib
2	2.6	0	33.1602	NA [single dose]	Uprosertib
2	8	0	16.1504	NA [single dose]	Uprosertib
2	0	0.25	63.0148	NA [single dose]	Uprosertib
2	0	0.5	62.648	NA [single dose]	Uprosertib
2	0	1	57.3821	NA [single dose]	Uprosertib
2	0	2	42.5026	NA [single dose]	Uprosertib
2	0	4	25.4583	NA [single dose]	Uprosertib
2	0.1	0.25	39.4186	15.8572	Uprosertib
2	0.1	0.5	33.8408	17.9863	Uprosertib
2	0.1	1	30.9628	15.3669	Uprosertib
2	0.1	2	25.6469	13.3472	Uprosertib
2	0.1	4	22.7674	8.1827	Uprosertib
2	0.3	0.25	27.762	19.0599	Uprosertib
2	0.3	0.5	25.5727	19.3672	Uprosertib
2	0.3	1	26.3563	15.2749	Uprosertib
2	0.3	2	26.1054	10.3992	Uprosertib
2	0.3	4	25.9468	3.99155	Uprosertib
2	0.9	0.25	23.0147	15.5846	Uprosertib
2	0.9	0.5	22.385	15.2295	Uprosertib
2	0.9	1	23.8007	11.988	Uprosertib
2	0.9	2	23.6604	8.99785	Uprosertib
2	0.9	4	24.1648	3.83664	Uprosertib
2	2.6	0.25	20.5963	8.4766	Uprosertib
2	2.6	0.5	23.1682	5.50015	Uprosertib
2	2.6	1	22.6095	5.2812	Uprosertib
2	2.6	2	21.581	4.87372	Uprosertib
2	2.6	4	22.0324	1.97477	Uprosertib
2	8	0.25	18.0434	3.18127	Uprosertib
2	8	0.5	19.6431	1.42377	Uprosertib
2	8	1	19.7112	1.04652	Uprosertib
2	8	2	19.8149	0.349836	Uprosertib
2	8	4	11.5684	7.50577	Uprosertib
1	0	1	0.645321	NA [single dose]	Tenovin-6
1	0	2	0.529331	NA [single dose]	Tenovin-6
1	0	4	0.366903	NA [single dose]	Tenovin-6
1	0	8	0.319369	NA [single dose]	Tenovin-6
1	0	16	0.17672	NA [single dose]	Tenovin-6
1	0.002	0	1.07283	NA [single dose]	Tenovin-6
1	0.002	1	0.381184	26.2802	Tenovin-6
1	0.002	2	0.285156	23.6327	Tenovin-6
1	0.002	4	0.19949	19.6822	Tenovin-6
1	0.002	8	0.185824	9.75534	Tenovin-6
1	0.002	16	0.0667651	12.5598	Tenovin-6
1	0.063	0	1.11947	NA [single dose]	Tenovin-6
1	0.063	1	0.397547	24.0135	Tenovin-6
1	0.063	2	0.288835	22.8479	Tenovin-6
1	0.063	4	0.300049	9.39865	Tenovin-6
1	0.063	8	0.229186	5.32547	Tenovin-6
1	0.063	16	0.140522	5.16819	Tenovin-6
1	0.25	0	0.875199	NA [single dose]	Tenovin-6
1	0.25	1	0.402725	21.5927	Tenovin-6
1	0.25	2	0.342645	16.2183	Tenovin-6
1	0.25	4	0.25952	12.771	Tenovin-6
1	0.25	8	0.206465	7.31738	Tenovin-6
1	0.25	16	0.134861	5.68672	Tenovin-6
1	1	0	0.767118	NA [single dose]	Tenovin-6
1	1	1	0.398649	14.9898	Tenovin-6
1	1	2	0.476294	-1.69257	Tenovin-6
1	1	4	0.208895	15.3553	Tenovin-6
1	1	8	0.188478	8.08926	Tenovin-6
1	1	16	0.123137	6.68523	Tenovin-6
1	4	0	0.425883	NA [single dose]	Tenovin-6
1	4	1	0.705936	-32.8778	Tenovin-6
1	4	2	0.555579	-21.3171	Tenovin-6
1	4	4	0.26206	3.3244	Tenovin-6
1	4	8	0.232971	0.723411	Tenovin-6
1	4	16	0.130752	5.4262	Tenovin-6
2	0	0.25	64.5321	NA [single dose]	Tenovin-6
2	0	0.5	52.9331	NA [single dose]	Tenovin-6
2	0	1	36.6903	NA [single dose]	Tenovin-6
2	0	2	31.9369	NA [single dose]	Tenovin-6
2	0	4	17.672	NA [single dose]	Tenovin-6
2	0.002	0	107.283	NA [single dose]	Tenovin-6
2	0.002	0.25	38.1184	25.2613	Tenovin-6
2	0.002	0.5	28.5156	20.1841	Tenovin-6
2	0.002	1	19.949	35.0213	Tenovin-6
2	0.002	2	18.5824	18.498	Tenovin-6
2	0.002	4	6.67651	33.1756	Tenovin-6
2	0.063	0	111.947	NA [single dose]	Tenovin-6
2	0.063	0.25	39.7547	29.4831	Tenovin-6
2	0.063	0.5	28.8835	-96.4167	Tenovin-6
2	0.063	1	30.0049	-16.1511	Tenovin-6
2	0.063	2	22.9186	12.0386	Tenovin-6
2	0.063	4	14.0522	31.2256	Tenovin-6
2	0.25	0	87.5199	NA [single dose]	Tenovin-6
2	0.25	0.25	40.2725	15.6048	Tenovin-6
2	0.25	0.5	34.2645	-46.0393	Tenovin-6
2	0.25	1	25.952	10.6774	Tenovin-6
2	0.25	2	20.6465	12.5678	Tenovin-6
2	0.25	4	13.4861	24.5306	Tenovin-6
2	1	0	76.7118	NA [single dose]	Tenovin-6
2	1	0.25	39.8649	-7.3395	Tenovin-6
2	1	0.5	47.6294	-31.3522	Tenovin-6
2	1	1	20.8895	0.524169	Tenovin-6
2	1	2	18.8478	0.771468	Tenovin-6
2	1	4	12.3137	25.8808	Tenovin-6
2	4	0	42.5883	NA [single dose]	Tenovin-6
2	4	0.25	70.5936	-16.7452	Tenovin-6
2	4	0.5	55.5579	-20.2284	Tenovin-6
2	4	1	26.206	-6.29576	Tenovin-6
2	4	2	23.2971	-22.598	Tenovin-6
2	4	4	13.0752	0.361236	Tenovin-6
1	0.625	0	63.3712	NA [single dose]	Belinostat
1	1.25	0	46.8377	NA [single dose]	Belinostat
1	2.5	0	35.6202	NA [single dose]	Belinostat
1	5	0	32.1961	NA [single dose]	Belinostat
1	10	0	26.0885	NA [single dose]	Belinostat
1	0	0.25	83.1049	NA [single dose]	Belinostat
1	0	0.5	66.743	NA [single dose]	Belinostat
1	0	1	49.7533	NA [single dose]	Belinostat
1	0	2	34.2614	NA [single dose]	Belinostat
1	0	4	17.7656	NA [single dose]	Belinostat
1	0.625	0.25	50.265	4.49151	Belinostat
1	0.625	0.5	36.9032	11.6649	Belinostat
1	0.625	1	29.9195	9.92688	Belinostat
1	0.625	2	24.312	5.40822	Belinostat
1	0.625	4	13.7365	4.92149	Belinostat
1	1.25	0.25	26.2033	17.0719	Belinostat
1	1.25	0.5	22.929	17.0619	Belinostat
1	1.25	1	21.6521	13.2641	Belinostat
1	1.25	2	16.7601	11.5686	Belinostat
1	1.25	4	13.6699	4.98806	Belinostat
1	2.5	0.25	24.4945	10.0396	Belinostat
1	2.5	0.5	21.275	11.8082	Belinostat
1	2.5	1	19.0716	11.5585	Belinostat
1	2.5	2	15.177	11.8712	Belinostat
1	2.5	4	14.057	4.60093	Belinostat
1	5	0.25	25.2947	4.23287	Belinostat
1	5	0.5	20.6118	8.32299	Belinostat
1	5	1	19.96	7.90991	Belinostat
1	5	2	15.7297	10.4454	Belinostat
1	5	4	12.8793	5.77867	Belinostat
1	10	0.25	24.0054	3.12216	Belinostat
1	10	0.5	22.199	4.68959	Belinostat
1	10	1	19.0521	7.39351	Belinostat
1	10	2	14.4381	11.2678	Belinostat
1	10	4	11.1345	7.52345	Belinostat
2	0.125	0	62.996	NA [single dose]	Belinostat
2	0.25	0	53.5692	NA [single dose]	Belinostat
2	0.5	0	38.102	NA [single dose]	Belinostat
2	1	0	34.827	NA [single dose]	Belinostat
2	2	0	33.4848	NA [single dose]	Belinostat
2	0	1	53.2101	NA [single dose]	Belinostat
2	0	2	36.4271	NA [single dose]	Belinostat
2	0	4	25.3485	NA [single dose]	Belinostat
2	0	8	20.8517	NA [single dose]	Belinostat
2	0	16	14.3793	NA [single dose]	Belinostat
2	0.125	1	36.2187	7.47672	Belinostat
2	0.125	2	26.3733	8.33752	Belinostat
2	0.125	4	17.9839	7.72386	Belinostat
2	0.125	8	15.406	3.61177	Belinostat
2	0.125	16	12.3639	3.17585	Belinostat
2	0.25	1	37.4815	1.95641	Belinostat
2	0.25	2	22.8327	10.6182	Belinostat
2	0.25	4	17.5843	8.12344	Belinostat
2	0.25	8	16.0343	2.9835	Belinostat
2	0.25	16	13.7922	1.74756	Belinostat
2	0.5	1	25.7026	9.88871	Belinostat
2	0.5	2	22.4505	9.73539	Belinostat
2	0.5	4	18.2483	7.45941	Belinostat
2	0.5	8	15.7682	3.24957	Belinostat
2	0.5	16	14.0001	1.53971	Belinostat
2	1	1	22.1236	10.8078	Belinostat
2	1	2	20.5845	10.6357	Belinostat
2	1	4	19.0603	6.64744	Belinostat
2	1	8	15.2857	3.73207	Belinostat
2	1	16	14.1475	1.39228	Belinostat
2	2	1	22.9942	8.44115	Belinostat
2	2	2	19.4349	11.2023	Belinostat
2	2	4	16.9159	8.79185	Belinostat
2	2	8	14.693	4.32482	Belinostat
2	2	16	15.2854	0.254403	Belinostat
1	0	1	84.1496	NA [single dose]	PIK93
1	0	2	64.2494	NA [single dose]	PIK93
1	0	4	37.9941	NA [single dose]	PIK93
1	0	8	30.6877	NA [single dose]	PIK93
1	0	16	19.3431	NA [single dose]	PIK93
1	1.25	0	85.4026	NA [single dose]	PIK93
1	1.25	1	64.4158	-0.291242	PIK93
1	1.25	2	54.7294	2.91849	PIK93
1	1.25	4	35.1683	12.5126	PIK93
1	1.25	8	24.5604	7.49315	PIK93
1	1.25	16	22.9756	7.53859	PIK93
1	2.5	0	66.5737	NA [single dose]	PIK93
1	2.5	1	47.5884	-3.21068	PIK93
1	2.5	2	38.5918	5.49045	PIK93
1	2.5	4	32.6526	11.7646	PIK93
1	2.5	8	25.1369	5.72582	PIK93
1	2.5	16	23.3654	4.5096	PIK93
1	5	0	43.6277	NA [single dose]	PIK93
1	5	1	25.6231	6.96687	PIK93
1	5	2	25.7825	6.91232	PIK93
1	5	4	22.617	14.6876	PIK93
1	5	8	21.926	6.4006	PIK93
1	5	16	20.6905	4.9361	PIK93
1	10	0	41.7617	NA [single dose]	PIK93
1	10	1	19.3179	13.8984	PIK93
1	10	2	21.0852	12.6744	PIK93
1	10	4	20.4104	15.3136	PIK93
1	10	8	19.0658	7.74522	PIK93
1	10	16	18.7204	4.32715	PIK93
1	20	0	36.9274	NA [single dose]	PIK93
1	20	1	13.9288	14.5219	PIK93
1	20	2	16.9578	13.9873	PIK93
1	20	4	16.5313	16.5343	PIK93
1	20	8	17.1403	8.09069	PIK93
1	20	16	16.7796	4.68784	PIK93
2	0	0.25	80.7781	NA [single dose]	PIK93
2	0	0.5	80.4686	NA [single dose]	PIK93
2	0	1	58.672	NA [single dose]	PIK93
2	0	2	46.3514	NA [single dose]	PIK93
2	0	4	27.2911	NA [single dose]	PIK93
2	1.87	0	65.4692	NA [single dose]	PIK93
2	1.87	0.25	64.5058	-5.25281	PIK93
2	1.87	0.5	60.7084	-6.72423	PIK93
2	1.87	1	49.1462	-2.763	PIK93
2	1.87	2	43.6284	-6.65807	PIK93
2	1.87	4	21.5747	5.75171	PIK93
2	3.75	0	50.7966	NA [single dose]	PIK93
2	3.75	0.25	49.2966	-3.98197	PIK93
2	3.75	0.5	47.7293	-4.99351	PIK93
2	3.75	1	42.9013	-4.2708	PIK93
2	3.75	2	33.1212	-0.178942	PIK93
2	3.75	4	21.8264	4.64898	PIK93
2	7.5	0	32.7001	NA [single dose]	PIK93
2	7.5	0.25	31.8969	2.75476	PIK93
2	7.5	0.5	31.9539	1.70794	PIK93
2	7.5	1	31.1146	0.817005	PIK93
2	7.5	2	24.8312	4.38278	PIK93
2	7.5	4	18.6547	7.05095	PIK93
2	15	0	30.7185	NA [single dose]	PIK93
2	15	0.25	27.0157	1.89398	PIK93
2	15	0.5	27.9353	0.622592	PIK93
2	15	1	27.5407	0.366935	PIK93
2	15	2	24.4533	2.34095	PIK93
2	15	4	19.2394	5.96943	PIK93
2	30	0	26.5331	NA [single dose]	PIK93
2	30	0.25	25.7697	0.630221	PIK93
2	30	0.5	25.7501	0.523626	PIK93
2	30	1	24.8507	1.18357	PIK93
2	30	2	22.5107	3.09573	PIK93
2	30	4	19.2394	7.36761	PIK93
1	0	1	63.436	NA [single dose]	AR-42
1	0	2	37.9559	NA [single dose]	AR-42
1	0	4	23.1292	NA [single dose]	AR-42
1	0	8	26.0297	NA [single dose]	AR-42
1	0	16	15.6931	NA [single dose]	AR-42
1	0.25	0	70.8488	NA [single dose]	AR-42
1	0.25	1	80.1821	-31.8456	AR-42
1	0.25	2	31.775	2.86628	AR-42
1	0.25	4	25.8399	-1.02995	AR-42
1	0.25	8	13.5579	7.06082	AR-42
1	0.25	16	16.1679	3.3043	AR-42
1	0.5	0	58.7282	NA [single dose]	AR-42
1	0.5	1	54.1532	-12.1265	AR-42
1	0.5	2	36.2672	-3.57693	AR-42
1	0.5	4	24.9336	-0.159198	AR-42
1	0.5	8	19.7813	0.837467	AR-42
1	0.5	16	16.5854	2.88683	AR-42
1	1	0	40.6504	NA [single dose]	AR-42
1	1	1	30.0541	5.97224	AR-42
1	1	2	25.556	4.88599	AR-42
1	1	4	23.198	1.52414	AR-42
1	1	8	19.8326	0.786116	AR-42
1	1	16	19.2596	0.212559	AR-42
1	2	0	39.3716	NA [single dose]	AR-42
1	2	1	27.8306	3.49187	AR-42
1	2	2	24.6485	3.68838	AR-42
1	2	4	21.2707	3.388	AR-42
1	2	8	20.3202	0.298608	AR-42
1	2	16	17.4439	2.02831	AR-42
1	4	0	28.3593	NA [single dose]	AR-42
1	4	1	29.1185	-0.913123	AR-42
1	4	2	25.8556	0.868984	AR-42
1	4	4	20.9178	3.68038	AR-42
1	4	8	21.5596	-0.940797	AR-42
1	4	16	18.5542	0.917981	AR-42
2	0	0.25		NA [single dose]	AR-42
2	0	0.5		NA [single dose]	AR-42
2	0	1		NA [single dose]	AR-42
2	0	2		NA [single dose]	AR-42
2	0	4		NA [single dose]	AR-42
2	0	0.25		NA [single dose]	AR-42
2	0.09	0		NA [single dose]	AR-42
2	0.09	0.25	63.3893	-6.66125	AR-42
2	0.09	0.5	61.2603	-11.2381	AR-42
2	0.09	1	45.0913	-2.78969	AR-42
2	0.09	2	31.986	3.06698	AR-42
2	0.09	4	14.8956	10.2703	AR-42
2	0.1	0		NA [single dose]	AR-42
2	0.1	0.25	56.5672	-1.53632	AR-42
2	0.1	0.5	37.1204	11.7646	AR-42
2	0.1	1	34.476	7.23821	AR-42
2	0.1	2	24.187	10.7882	AR-42
2	0.1	4	18.8247	6.34117	AR-42
2	0.37	0		NA [single dose]	AR-42
2	0.37	0.25	40.1815	-2.1709	AR-42
2	0.37	0.5	39.766	-2.64398	AR-42
2	0.37	1	33.1983	2.59166	AR-42
2	0.37	2	27.6797	6.75232	AR-42
2	0.37	4	20.4073	4.7586	AR-42
2	0.75	0		NA [single dose]	AR-42
2	0.75	0.25	21.6868	13.6767	AR-42
2	0.75	0.5	21.8327	13.2978	AR-42
2	0.75	1	21.0876	13.6723	AR-42
2	0.75	2	22.2717	12.0992	AR-42
2	0.75	4	20.5534	4.61247	AR-42
2	1.5	0		NA [single dose]	AR-42
2	1.5	0.25	17.2087	17.4116	AR-42
2	1.5	0.5	18.7302	15.8288	AR-42
2	1.5	1	18.3169	16.1427	AR-42
2	1.5	2	19.9153	14.4392	AR-42
2	1.5	4	19.2303	5.93559	AR-42
1	0	1	0.480422	NA [single dose]	Buparlisib
1	0	2	0.217963	NA [single dose]	Buparlisib
1	0	4	0.0970123	NA [single dose]	Buparlisib
1	0	8	0.104805	NA [single dose]	Buparlisib
1	0	16	0.015988	NA [single dose]	Buparlisib
1	0.625	0	1.04349	NA [single dose]	Buparlisib
1	0.625	1	0.399667	-5.28295	Buparlisib
1	0.625	2	0.16616	0.419984	Buparlisib
1	0.625	4	0.113769	-2.55029	Buparlisib
1	0.625	8	0.0859662	-2.72603	Buparlisib
1	0.625	16	0.0115935	3.80975	Buparlisib
1	1.25	0	0.84393	NA [single dose]	Buparlisib
1	1.25	1	0.24827	-0.763807	Buparlisib
1	1.25	2	0.131064	-0.0058072	Buparlisib
1	1.25	4	0.0879564	-1.04899	Buparlisib
1	1.25	8	0.0704834	-1.41525	Buparlisib
1	1.25	16	-0.00652423	5.62153	Buparlisib
1	2.5	0	0.287768	NA [single dose]	Buparlisib
1	2.5	1	0.0555771	6.45546	Buparlisib
1	2.5	2	0.0524764	3.2774	Buparlisib
1	2.5	4	0.0927955	-2.90375	Buparlisib
1	2.5	8	0.116439	-6.32787	Buparlisib
1	2.5	16	0.0141647	3.55264	Buparlisib
1	5	0	0.0597572	NA [single dose]	Buparlisib
1	5	1	0.0377263	2.29865	Buparlisib
1	5	2	0.0585294	-0.15181	Buparlisib
1	5	4	0.103543	-5.02143	Buparlisib
1	5	8	0.107835	-5.71549	Buparlisib
1	5	16	0.0191651	3.05259	Buparlisib
1	10	0	0.0565997	NA [single dose]	Buparlisib
1	10	1	0.0476459	0.31623	Buparlisib
1	10	2	0.0723213	-2.17256	Buparlisib
1	10	4	0.0629914	-1.26833	Buparlisib
1	10	8	0.0716833	-2.1626	Buparlisib
1	10	16	0.0134626	3.62285	Buparlisib
2	0	0.25	0.685264	NA [single dose]	Buparlisib
2	0	0.5	0.452731	NA [single dose]	Buparlisib
2	0	1	0.413615	NA [single dose]	Buparlisib
2	0	2	0.269962	NA [single dose]	Buparlisib
2	0	4	0.0978308	NA [single dose]	Buparlisib
2	0.162	0.25	0.700326	-9.1095	Buparlisib
2	0.162	0.5	0.426115	4.28484	Buparlisib
2	0.162	1	0.330823	0.0929192	Buparlisib
2	0.162	2	0.190876	2.63807	Buparlisib
2	0.162	4	0.0985857	3.53728	Buparlisib
2	0.325	0.25	0.422464	12.3941	Buparlisib
2	0.325	0.5	0.342391	7.62159	Buparlisib
2	0.325	1	0.268424	2.86958	Buparlisib
2	0.325	2	0.158493	3.83179	Buparlisib
2	0.325	4	0.150811	-2.72468	Buparlisib
2	0.625	0	0.965131	NA [single dose]	Buparlisib
2	0.75	0.25	0.275525	12.7507	Buparlisib
2	0.75	0.5	0.230156	8.48699	Buparlisib
2	0.75	1	0.161921	6.87336	Buparlisib
2	0.75	2	0.0762566	8.29395	Buparlisib
2	0.75	4	0.127433	-2.24095	Buparlisib
2	1.25	0	0.965774	NA [single dose]	Buparlisib
2	1.5	0.25	0.0622509	11.5316	Buparlisib
2	1.5	0.5	0.0666294	9.04206	Buparlisib
2	1.5	1	0.0482099	8.30953	Buparlisib
2	1.5	2	0.0430159	6.07168	Buparlisib
2	1.5	4	0.0814388	-0.300987	Buparlisib
2	2.5	0	0.655038	NA [single dose]	Buparlisib
2	3	0.25	0.037061	3.40509	Buparlisib
2	3	0.5	0.0493668	2.0317	Buparlisib
2	3	1	0.0529516	1.42503	Buparlisib
2	3	2	0.04129	2.20456	Buparlisib
2	3	4	0.0849634	-2.66824	Buparlisib
2	5	0	0.216625	NA [single dose]	Buparlisib
2	10	0	0.069001	NA [single dose]	Buparlisib

## Sheet: Table S7
Table S7 - (A) Drug Name (B) Measured Viability (C) Patient ID.
drug	viability	ccl
Docetaxel	50.9	HN120
Doxorubicin	32.47	HN120
Epothilone B	44.02	HN120
Gefitinib	60.91	HN120
Vorinostat	76.04	HN120
Docetaxel	54.85	HN120
Doxorubicin	35.57	HN120
Epothilone B	42.67	HN120
Gefitinib	60.77	HN120
Vorinostat	75.46	HN120
Docetaxel	49.95	HN120
Doxorubicin	32.88	HN120
Epothilone B	40.36	HN120
Gefitinib	62.01	HN120
Vorinostat	76.37	HN120
Docetaxel	38.01	HN137
Doxorubicin	36.84	HN137
Epothilone B	28.81	HN137
Gefitinib	67.73	HN137
Vorinostat	88.73	HN137
Docetaxel	41.14	HN137
Doxorubicin	37.62	HN137
Epothilone B	30.97	HN137
Gefitinib	66.16	HN137
Vorinostat	83.63	HN137
Docetaxel	41.16	HN137
Doxorubicin	38.27	HN137
Epothilone B	33.27	HN137
Gefitinib	67.07	HN137
Vorinostat	90.38	HN137
Docetaxel	68.13	HN148
Doxorubicin	49.2	HN148
Epothilone B	63.01	HN148
Gefitinib	45.82	HN148
Vorinostat	71.09	HN148
Docetaxel	63.74	HN148
Doxorubicin	45.71	HN148
Epothilone B	58.03	HN148
Gefitinib	43.3	HN148
Vorinostat	66.19	HN148
Docetaxel	68	HN148
Doxorubicin	46.36	HN148
Epothilone B	61.54	HN148
Gefitinib	43.57	HN148
Vorinostat	69.93	HN148
Docetaxel	64.55	HN159
Doxorubicin	67.28	HN159
Epothilone B	56.38	HN159
Gefitinib	36.47	HN159
Vorinostat	84.91	HN159
Docetaxel	70.59	HN159
Doxorubicin	70.47	HN159
Epothilone B	52.45	HN159
Gefitinib	36.76	HN159
Vorinostat	84.33	HN159
Docetaxel	67.39	HN159
Doxorubicin	65.91	HN159
Epothilone B	54.55	HN159
Gefitinib	33.43	HN159
Vorinostat	80.17	HN159
Docetaxel	73.08	HN160
Doxorubicin	75.79	HN160
Epothilone B	79.23	HN160
Gefitinib	102.55	HN160
Vorinostat	91.12	HN160
Docetaxel	73.92	HN160
Doxorubicin	76.52	HN160
Epothilone B	68.06	HN160
Gefitinib	94.18	HN160
Vorinostat	86.12	HN160
Docetaxel	74.91	HN160
Doxorubicin	76.19	HN160
Epothilone B	71.52	HN160
Gefitinib	91.57	HN160
Vorinostat	86.83	HN160

## Sheet: Table S8
Table S8 - (A) Method used to estimated the prediction performances (B) The viability dataset used (C) Prediction tool (D) Area under the curve (E) single cell dataset used to estimate the method’s performance.
measure	dataset	tool	AUC	Single-cell dataset
ROC curve	GDSC	Beyond Cell	0.628655	Pan-cancer
ROC curve	PRISM	Beyond Cell	0.563221	Pan-cancer
ROC curve	CTRP2	Beyond Cell	0.493697	Pan-cancer
ROC curve	GDSC	Beyond Cell	0.566495	breast atlas
ROC curve	PRISM	Beyond Cell	0.527209	breast atlas
ROC curve	CTRP2	Beyond Cell	0.507742	breast atlas
ROC curve	GDSC	DREEP	0.738443	Pan-cancer
ROC curve	PRISM	DREEP	0.69509	Pan-cancer
ROC curve	CTRP2	DREEP	0.735498	Pan-cancer
ROC curve	GDSC	DREEP	0.705584	breast atlas
ROC curve	PRISM	DREEP	0.634668	breast atlas
ROC curve	CTRP2	DREEP	0.757661	breast atlas
PPV curve	GDSC	Beyond Cell	0.182412	Pan-cancer
PPV curve	PRISM	Beyond Cell	0.143229	Pan-cancer
PPV curve	CTRP2	Beyond Cell	0.0685863	Pan-cancer
PPV curve	GDSC	Beyond Cell	0.182802	breast atlas
PPV curve	PRISM	Beyond Cell	0.0951805	breast atlas
PPV curve	CTRP2	Beyond Cell	0.0996074	breast atlas
PPV curve	GDSC	DREEP	0.290475	Pan-cancer
PPV curve	PRISM	DREEP	0.236201	Pan-cancer
PPV curve	CTRP2	DREEP	0.22269	Pan-cancer
PPV curve	GDSC	DREEP	0.283502	breast atlas
PPV curve	PRISM	DREEP	0.157415	breast atlas
PPV curve	CTRP2	DREEP	0.240432	breast atlas

## Sheet: Table S9
Table S9 - (A) Method used to estimated the prediction performances (B) The viability dataset used (C) Prediction tool (D) Area under the curve (E) single cell dataset used to estimate the method’s performance.
measure	dataset	tool	AUC	Single-cell dataset
ROC curve	GDSC	DREEP	0.718308	breast atlas
ROC curve	GDSC	DREEP	0.718529	Pan-cancer
ROC curve	PRISM	DREEP	0.685776	breast atlas
ROC curve	PRISM	DREEP	0.707831	Pan-cancer
ROC curve	GDSC	scDEAL	0.498101	Pan-cancer
ROC curve	PRISM	scDEAL	0.544556	Pan-cancer
ROC curve	GDSC	scDRUG	0.476678	breast atlas
ROC curve	PRISM	scDRUG	0.524993	breast atlas
PPV curve	GDSC	DREEP	0.260635	breast atlas
PPV curve	GDSC	DREEP	0.331869	Pan-cancer
PPV curve	PRISM	DREEP	0.156351	breast atlas
PPV curve	PRISM	DREEP	0.24838	Pan-cancer
PPV curve	GDSC	scDEAL	0.113168	Pan-cancer
PPV curve	PRISM	scDEAL	0.13798	Pan-cancer
PPV curve	GDSC	scDRUG	0.150907	breast atlas
PPV curve	PRISM	scDRUG	0.112016	breast atlas

## Sheet: Table S10
Table S9 - (A) Method used to estimated the prediction performances (B) The viability dataset used (C) Prediction tool (D) Area under the curve (E) single cell dataset used to estimate the method’s performance.
measure	dataset	tool	AUC	Single-cell dataset
ROC curve	GDSC	DREEP	0.702503	breast atlas
ROC curve	GDSC	DREEP	0.696155	Pan-cancer
ROC curve	PRISM	DREEP	0.642066	breast atlas
ROC curve	PRISM	DREEP	0.671272	Pan-cancer
ROC curve	GDSC	scDRUG	0.51805	breast atlas
ROC curve	GDSC	scDRUG	0.530235	Pan-cancer
ROC curve	PRISM	scDRUG	0.512454	breast atlas
ROC curve	PRISM	scDRUG	0.562846	Pan-cancer
PPV curve	GDSC	DREEP	0.186075	breast atlas
PPV curve	GDSC	DREEP	0.233124	Pan-cancer
PPV curve	PRISM	DREEP	0.139871	breast atlas
PPV curve	PRISM	DREEP	0.196809	Pan-cancer
PPV curve	GDSC	scDRUG	0.121497	breast atlas
PPV curve	GDSC	scDRUG	0.113303	Pan-cancer
PPV curve	PRISM	scDRUG	0.0919007	breast atlas
PPV curve	PRISM	scDRUG	0.131081	Pan-cancer
